# Supplementary material for: Intestinal Transcriptomic and Histologic Profiling Reveals Tissue Repair Mechanisms Underlying Resistance to the Parasite Ceratonova shasta
Source: Pathogens. 2021 Sep 13;10(9):1179. doi: 10.3390/pathogens10091179 (PMC8467531; doi:10.3390/pathogens10091179)
Supplement: Supplementary file 1 [file pathogens-10-01179-s001.zip]

Archive with 1 entries (1 files):
- pathogens-1331100-supplementary.xlsx
