# Supplementary material for: Intestinal Transcriptomic and Histologic Profiling Reveals Tissue Repair Mechanisms Underlying Resistance to the Parasite Ceratonova shasta
Source: Pathogens. 2021 Sep 13;10(9):1179. doi: 10.3390/pathogens10091179 (PMC8467531; doi:10.3390/pathogens10091179)
Supplement: Supplementary file 1 [file pathogens-10-01179-s001.zip › pathogens-1331100-supplementary.xlsx]

## Sheet: Metadata
This file contains the complete list of differientally expressed genes (DEGs) that were identified in either resistant (res) steelhead (o. mykiss) after exposure to Ceratonova shasta. The contents of each tab are described below:
Res_Intestine_7dpe_DEGs: DEGs identified in the intestine of resistant steelhead at 7 day post exposure (dpe).
Res_7dpe_Up_GO_Terms: Gene Ontology (GO) enrichment results for all upregulated DEGs identified in the previous tab.
Res_Intestine_21dpe_DEGs: DEGs identified in the intestine of resistant steelhead at 21 day post exposure.
Res_21dpe_Up_GO_Terms: Gene Ontology (GO) enrichment results for the all upregulated DEGs identified in the previous tab.
Res_21dpe_Down_GO_Terms: Gene Ontology (GO) enrichment results for the all upregulated DEGs identified in the 'Res_Intestine_21dpe_DEGs' tab.
DEGs shared with sus21dpe: Genes that were found to be differentially expressed at 21dpe in both resistant steelhead in this study, and susceptible steelhead in our previous study.
DEGs shared w sus21 - GO Terms: Gene Ontology (GO) enrichment results for all DEGs identified in the previous tab.
DEGs NOT shared with sus21dpe: Genes that were NOT found to be differentially expressed at 21dpe in both resistant steelhead in this study, and susceptible steelhead in our previous study.
DEGs NOT shared w sus21 - GO Te: GO enrichment for genes that were NOT found to be differentially expressed at 21dpe in both resistant steelhead in this study, and susceptible steelhead in our previous study.
Column information:
GeneID	Gene ID - from reference genome
gene	Entrez gene ID - from reference genome
product	Predicted protein - from reference genome
Blast.Description	BLAST result - from Blast2GO
baseMean	The average of the normalized counts taken over all samples - From DESeq2
log2FoldChange	log2 fold change in gene expression between groups - From DESeq2
lfcSE	Standard Error of the log-fold change estimate - From DESeq2
stat	Wald statistic - from DESeq2
pvalue	Wald test p-value - from DESeq2
padj	Benjamini-Hochberg adjusted p-value - from DESeq2
SeqName	String of identifiers used to label gene sequences - from reference genome
Length	The length of the gene sequence - from reference genome
X.GO	Number of GO terms assigned to the gene - from Blast2GO
GO.IDs	IDs of the assigned GO terms - from Blast2GO
GO.Names	Names of the assigned GO terms - from Blast2GO
InterPro.GO.IDs	InterPro GO IDs identified for the gene - from Blast2GO
InterPro.IDs	IDs of the assigned InterPro GO terms - from Blast2GO
InterPro.GO.Names	Names of the assigned InterPro GO terms - from Blast2GO
Enzyme.Codes	Any enzyme codes identified for the gene - from Blast2GO
Enzyme.Names	The names of the identified enzyme codes - from Blast2GO

## Sheet: Res_Intestine_7dpe_DEGs
GeneID	gene	product	Blast.Description	baseMean	log2FoldChange	lfcSE	stat	pvalue	padj	SeqName	Length	X.GO	GO.IDs	GO.Names	InterPro.GO.IDs	InterPro.IDs	InterPro.GO.Names	Enzyme.Codes	Enzyme.Names
110536450	LOC110536450	C-C motif chemokine 4-like	C-C motif chemokine 4-like	222.468	8.15772	0.773734	10.5433	5.45e-26	2.29e-22	ID=gene20633;Dbxref=GeneID:110536450;Name=LOC110536450;gbkey=Gene;gene=LOC110536450;gene_biotype=protein_coding	2093	4	C:GO:0005576; P:GO:0006955; F:GO:0008009; P:GO:0060326	C:extracellular region; P:immune response; F:chemokine activity; P:cell chemotaxis	no GO terms	mobidb-lite (MOBIDB_LITE)	no GO terms
110494016	LOC110494016	interferon-induced protein 44-like	IFI44_MOUSEInterferon-induced protein 44 OS=Mus musculus OX=10090 GN=Ifi44 PE=2 SV=1	354.255	7.33278	0.632384	11.5955	4.35e-31	2.57e-27	ID=gene31651;Dbxref=GeneID:110494016;Name=LOC110494016;gbkey=Gene;gene=LOC110494016;gene_biotype=protein_coding	9638	2	P:GO:0009617; P:GO:0051607	P:response to bacterium; P:defense response to virus	no IPS match	no IPS match	no IPS match
110511404	LOC110511404	caspase-14-like	CASPE_HUMANCaspase-14 OS=Homo sapiens OX=9606 GN=CASP14 PE=1 SV=2	11.435	7.12139	1.28522	5.54099	3.01e-08	1.14e-05	ID=gene47554;Dbxref=GeneID:110511404;Name=LOC110511404;gbkey=Gene;gene=LOC110511404;gene_biotype=protein_coding	14422	10	F:GO:0005515; C:GO:0005634; C:GO:0005739; C:GO:0005829; P:GO:0006508; P:GO:0008630; C:GO:0045095; P:GO:0048522; P:GO:0070268; F:GO:0097153	F:protein binding; C:nucleus; C:mitochondrion; C:cytosol; P:proteolysis; P:intrinsic apoptotic signaling pathway in response to DNA damage; C:keratin filament; P:positive regulation of cellular process; P:cornification; F:cysteine-type endopeptidase activity involved in apoptotic process	no IPS match	no IPS match	no IPS match	EC:3.4.22	Acting on peptide bonds (peptidases)
110494012	LOC110494012	interferon-induced protein 44-like	IFI44_MOUSEInterferon-induced protein 44 OS=Mus musculus OX=10090 GN=Ifi44 PE=2 SV=1	2814.26	6.43326	0.468909	13.7196	7.75e-43	2.29e-38	ID=gene31649;Dbxref=GeneID:110494012;Name=LOC110494012;gbkey=Gene;gene=LOC110494012;gene_biotype=protein_coding	8289	3	F:GO:0003677; P:GO:0006313; P:GO:0015074	F:DNA binding; P:transposition, DNA-mediated; P:DNA integration	F:GO:0003677; P:GO:0006313; P:GO:0015074	G3DSA:3.30.420.470 (GENE3D); IPR002492 (PFAM); IPR036388 (G3DSA:1.10.10.GENE3D); PTHR23022:SF92 (PANTHER); PTHR23022 (PANTHER); IPR009057 (SUPERFAMILY)	F:DNA binding; P:transposition, DNA-mediated; P:DNA integration
110528445	LOC110528445	interferon-induced protein 44-like	IFI44_PANTRInterferon-induced protein 44 OS=Pan troglodytes OX=9598 GN=IFI44 PE=1 SV=1	2465.61	6.37129	0.475054	13.4117	5.16e-41	7.62e-37	ID=gene13382;Dbxref=GeneID:110528445;Name=LOC110528445;gbkey=Gene;gene=LOC110528445;gene_biotype=protein_coding	18795	2	P:GO:0006955; P:GO:0009615	P:immune response; P:response to virus	no IPS match	no IPS match	no IPS match
110514657	LOC110514657	C-C motif chemokine 13-like	C-C motif chemokine 13-like	245.707	6.32039	0.529639	11.9334	7.93e-33	5.85e-29	ID=gene50643;Dbxref=GeneID:110514657;Name=LOC110514657;gbkey=Gene;gene=LOC110514657;gene_biotype=protein_coding	1224	3	C:GO:0005576; P:GO:0006955; F:GO:0008009	C:extracellular region; P:immune response; F:chemokine activity	C:GO:0005576; P:GO:0006955; F:GO:0008009	G3DSA:2.40.50.40 (GENE3D); IPR036048 (SUPERFAMILY)	C:extracellular region; P:immune response; F:chemokine activity
110516284	LOC110516284	interferon-induced protein 44-like	pogo transposable element with KRAB domain	30.484	6.10274	1.20387	5.06926	3.99e-07	0.000107198	ID=gene52185;Dbxref=GeneID:110516284;Name=LOC110516284;end_range=9519,.;gbkey=Gene;gene=LOC110516284;gene_biotype=protein_coding;partial=true	7011	1	F:GO:0003676	F:nucleic acid binding	no IPS match	no IPS match	no IPS match
110531403	LOC110531403	basic leucine zipper transcriptional factor ATF-like 2	basic leucine zipper transcriptional factor ATF-like 2	425.035	5.9045	0.560662	10.5313	6.2e-26	2.29e-22	ID=gene15712;Dbxref=GeneID:110531403;Name=LOC110531403;gbkey=Gene;gene=LOC110531403;gene_biotype=protein_coding	4580	3	F:GO:0003677; F:GO:0003700; P:GO:0006357	F:DNA binding; F:DNA-binding transcription factor activity; P:regulation of transcription by RNA polymerase II	no IPS match	no IPS match	no IPS match
110536449	LOC110536449	C-C motif chemokine 19-like	C-C motif chemokine 20-like	34.14	5.68268	0.834891	6.8065	1e-11	6.87e-09	ID=gene20632;Dbxref=GeneID:110536449;Name=LOC110536449;gbkey=Gene;gene=LOC110536449;gene_biotype=protein_coding;partial=true	8135	5	C:GO:0005615; P:GO:0006955; F:GO:0008009; P:GO:0010469; P:GO:0060326	C:extracellular space; P:immune response; F:chemokine activity; P:regulation of signaling receptor activity; P:cell chemotaxis	no IPS match	no IPS match	no IPS match
110495001	LOC110495001	programmed cell death protein 4-like	PDCD4_CHICKProgrammed cell death protein 4 OS=Gallus gallus OX=9031 GN=PDCD4 PE=2 SV=1	42.2328	5.60801	1.01996	5.49825	3.84e-08	1.41e-05	ID=gene30719;Dbxref=GeneID:110495001;Name=LOC110495001;gbkey=Gene;gene=LOC110495001;gene_biotype=protein_coding	7196	23	F:GO:0003723; F:GO:0005515; C:GO:0005634; C:GO:0005829; P:GO:0007569; P:GO:0030509; P:GO:0035722; P:GO:0043066; P:GO:0043508; P:GO:0045786; P:GO:0045892; P:GO:0046426; P:GO:0050729; P:GO:0060334; P:GO:0060940; P:GO:0071222; P:GO:1900016; P:GO:1901224; P:GO:1904706; P:GO:1904761; P:GO:1905064; P:GO:1905461; P:GO:2000353	F:RNA binding; F:protein binding; C:nucleus; C:cytosol; P:cell aging; P:BMP signaling pathway; P:interleukin-12-mediated signaling pathway; P:negative regulation of apoptotic process; P:negative regulation of JUN kinase activity; P:negative regulation of cell cycle; P:negative regulation of transcription, DNA-templated; P:negative regulation of receptor signaling pathway via JAK-STAT; P:positive …	C:GO:0005737; P:GO:0046426; P:GO:0060334	IPR036860 (G3DSA:3.30.505.GENE3D); PTHR44621:SF2 (PANTHER); IPR028411 (PANTHER); IPR001496 (PROSITE_PROFILES); IPR036860 (SUPERFAMILY)	C:cytoplasm; P:negative regulation of receptor signaling pathway via JAK-STAT; P:regulation of interferon-gamma-mediated signaling pathway
110511406	LOC110511406	D(1B) dopamine receptor-like	DRD1L_TAKRUD(1)-like dopamine receptor OS=Takifugu rubripes OX=31033 GN=d14 PE=3 SV=1	153.64	5.5893	0.785807	7.11281	1.14e-12	9.59e-10	ID=gene47556;Dbxref=GeneID:110511406;Name=LOC110511406;gbkey=Gene;gene=LOC110511406;gene_biotype=protein_coding	14188	3	F:GO:0004952; C:GO:0005887; P:GO:0007189	F:dopamine neurotransmitter receptor activity; C:integral component of plasma membrane; P:adenylate cyclase-activating G protein-coupled receptor signaling pathway	no GO terms	mobidb-lite (MOBIDB_LITE); mobidb-lite (MOBIDB_LITE)	no GO terms
110515104	LOC110515104	C-C motif chemokine 13-like	C-C motif chemokine 13-like	47.2175	5.54683	0.724635	7.65465	1.94e-14	2.04e-11	ID=gene51067;Dbxref=GeneID:110515104;Name=LOC110515104;gbkey=Gene;gene=LOC110515104;gene_biotype=protein_coding	1118	4	C:GO:0005576; P:GO:0006955; F:GO:0008009; P:GO:0060326	C:extracellular region; P:immune response; F:chemokine activity; P:cell chemotaxis	no IPS match	no IPS match	no IPS match
110528447	LOC110528447	interferon-induced protein 44-like	IF44L_MOUSEInterferon-induced protein 44-like OS=Mus musculus OX=10090 GN=Ifi44l PE=2 SV=2	233.168	5.41983	0.687054	7.8885	3.06e-15	3.93e-12	ID=gene13384;Dbxref=GeneID:110528447;Name=LOC110528447;gbkey=Gene;gene=LOC110528447;gene_biotype=protein_coding	15142	4	F:GO:0003677; P:GO:0006313; P:GO:0015074; P:GO:0050896	F:DNA binding; P:transposition, DNA-mediated; P:DNA integration; P:response to stimulus	F:GO:0003677; P:GO:0006313; P:GO:0015074	IPR002492 (PFAM); IPR036388 (G3DSA:1.10.10.GENE3D); G3DSA:3.30.420.470 (GENE3D); PTHR23022:SF92 (PANTHER); PTHR23022 (PANTHER); IPR009057 (SUPERFAMILY)	F:DNA binding; P:transposition, DNA-mediated; P:DNA integration
110525193	LOC110525193	C-C motif chemokine 19-like	PEG10_MOUSERetrotransposon-derived protein PEG10 OS=Mus musculus OX=10090 GN=Peg10 PE=1 SV=2	1175.44	5.41505	0.4332	12.5001	7.45e-36	7.34e-32	ID=gene9911;Dbxref=GeneID:110525193;Name=LOC110525193;gbkey=Gene;gene=LOC110525193;gene_biotype=protein_coding	21139	3	F:GO:0005488; C:GO:0005737; P:GO:0007275	F:binding; C:cytoplasm; P:multicellular organism development	no GO terms	IPR000953 (SMART); G3DSA:2.40.50.40 (GENE3D); IPR023780 (PFAM); IPR000953 (PROSITE_PROFILES); IPR000953 (CDD); IPR016197 (SUPERFAMILY)	no GO terms
100136204	LOC100136204	cathelicidin 1 precursor	cathelicidin-derived antimicrobial peptide 1 isoform B	550.428	5.2536	0.572605	9.17491	4.52e-20	8.9e-17	ID=gene44832;Dbxref=GeneID:100136204;Name=LOC100136204;description=cathelicidin	1453	6	F:GO:0001530; C:GO:0005623; P:GO:0010628; P:GO:0019835; P:GO:0050829; P:GO:0050830	F:lipopolysaccharide binding; C:cell; P:positive regulation of gene expression; P:cytolysis; P:defense response to Gram-negative bacterium; P:defense response to Gram-positive bacterium	no GO terms	mobidb-lite (MOBIDB_LITE); mobidb-lite (MOBIDB_LITE)	no GO terms
110511405	LOC110511405	caspase-14-like	CASPE_HUMANCaspase-14 OS=Homo sapiens OX=9606 GN=CASP14 PE=1 SV=2	373.273	5.11505	0.737928	6.93163	4.16e-12	3.07e-09	ID=gene47555;Dbxref=GeneID:110511405;Name=LOC110511405;gbkey=Gene;gene=LOC110511405;gene_biotype=protein_coding	3327	2	F:GO:0004197; P:GO:0006508	F:cysteine-type endopeptidase activity; P:proteolysis	F:GO:0004197; P:GO:0006508; F:GO:0008234	IPR015917 (PRINTS); PF00656 (PFAM); PTHR10454:SF155 (PANTHER); IPR002398 (PANTHER); IPR001309 (PROSITE_PROFILES); IPR029030 (SUPERFAMILY)	F:cysteine-type endopeptidase activity; P:proteolysis; F:cysteine-type peptidase activity
110501238	acod1	cis-aconitate decarboxylase	IRG1_HUMANCis-aconitate decarboxylase OS=Homo sapiens OX=9606 GN=ACOD1 PE=1 SV=1	25.5939	5.0536	0.919401	5.49662	3.87e-08	1.41e-05	ID=gene38265;Dbxref=GeneID:110501238;Name=acod1;gbkey=Gene;gene=acod1;gene_biotype=protein_coding	3801	1	F:GO:0016829	F:lyase activity	F:GO:0016829	G3DSA:3.30.1330.120 (GENE3D); IPR005656 (PFAM); G3DSA:1.10.4100.10 (GENE3D); IPR005656 (PANTHER); PTHR16943:SF11 (PANTHER); IPR036148 (SUPERFAMILY)	F:lyase activity
100301860	ccl13	Small inducible cytokine A13 precursor	NYNRI_MOUSEProtein NYNRIN OS=Mus musculus OX=10090 GN=Nynrin PE=2 SV=2	435.097	5.04239	0.518748	9.7203	2.47e-22	6.63e-19	ID=gene50866;Dbxref=GeneID:100301860;Name=ccl13;description=Small	39304	NA			no IPS match	no IPS match	no IPS match
100301675	ifngamma2	interferon gamma 2 precursor	IFNG1_CARAUInterferon gamma 1 OS=Carassius auratus OX=7957 GN=ifng1 PE=1 SV=1	15.0663	5.01981	0.956131	5.25012	1.52e-07	4.47e-05	ID=gene47105;Dbxref=GeneID:100301675;Name=ifngamma2;description=interferon	25083	NA			no IPS match	no IPS match	no IPS match
110523717	LOC110523717	E3 ubiquitin-protein ligase NEURL3-like	NEUL3_HUMANE3 ubiquitin-protein ligase NEURL3 OS=Homo sapiens OX=9606 GN=NEURL3 PE=2 SV=2	183.635	4.98607	0.616096	8.09301	5.82e-16	8.18e-13	ID=gene8511;Dbxref=GeneID:110523717;Name=LOC110523717;gbkey=Gene;gene=LOC110523717;gene_biotype=protein_coding	11027	19	F:GO:0004842; F:GO:0005488; C:GO:0005886; P:GO:0006810; P:GO:0009966; P:GO:0016567; P:GO:0030317; C:GO:0030425; P:GO:0031346; P:GO:0032268; C:GO:0043227; C:GO:0043229; C:GO:0044444; P:GO:0048513; P:GO:0048523; P:GO:0050769; P:GO:0065008; C:GO:0098794; P:GO:0120035	F:ubiquitin-protein transferase activity; F:binding; C:plasma membrane; P:transport; P:regulation of signal transduction; P:protein ubiquitination; P:flagellated sperm motility; C:dendrite; P:positive regulation of cell projection organization; P:regulation of cellular protein metabolic process; C:membrane-bounded organelle; C:intracellular organelle; C:cytoplasmic part; P:animal organ developmen…	no GO terms	IPR006573 (SMART); IPR006573 (PFAM); G3DSA:2.60.120.920 (GENE3D); PTHR12429:SF9 (PANTHER); IPR037962 (PANTHER); IPR006573 (PROSITE_PROFILES)	no GO terms
100135935	LOC100135935	hepcidin	HEPC_ONCMYHepcidin (Fragment) OS=Oncorhynchus mykiss OX=8022 GN=hamp PE=2 SV=1	15.9856	4.84045	0.968899	4.99583	5.86e-07	0.000149821	ID=gene4997;Dbxref=GeneID:100135935;Name=LOC100135935;gbkey=Gene;gene=LOC100135935;gene_biotype=protein_coding	1185	2	C:GO:0005576; P:GO:0006879	C:extracellular region; P:cellular iron ion homeostasis	no IPS match	no IPS match	no IPS match
110509876	LOC110509876	C-C motif chemokine 19-like	CCL19_HUMANC-C motif chemokine 19 OS=Homo sapiens OX=9606 GN=CCL19 PE=1 SV=1	1013.62	4.79707	0.632206	7.58783	3.25e-14	3.1e-11	ID=gene46016;Dbxref=GeneID:110509876;Name=LOC110509876;gbkey=Gene;gene=LOC110509876;gene_biotype=protein_coding	1340	3	C:GO:0005576; P:GO:0006955; F:GO:0008009	C:extracellular region; P:immune response; F:chemokine activity	no IPS match	no IPS match	no IPS match
110503453	LOC110503453	uncharacterized protein LOC110503453	il12a? Via kegg	5.67723	4.63082	1.26637	3.65676	0.00025542	0.0221167	ID=gene40253;Dbxref=GeneID:110503453;Name=LOC110503453;gbkey=Gene;gene=LOC110503453;gene_biotype=protein_coding	NA	NA	NA	NA	NA	NA	NA	NA	NA
110525003	lncRNA	lncRNA		285.835	4.47561	0.525297	8.52016	1.59e-17	2.77e-14	ID=gene9910;Dbxref=GeneID:110525003;Name=LOC110525003;gbkey=Gene;gene=LOC110525003;gene_biotype=lncRNA	1439	NA			no IPS match	no IPS match	no IPS match
110529644	LOC110529644	uncharacterized protein LOC110529644 isoform X1	LIN1_NYCCOLINE-1 reverse transcriptase homolog OS=Nycticebus coucang OX=9470 PE=3 SV=1	1731.53	4.46759	0.42326	10.5552	4.81e-26	2.29e-22	ID=gene14135;Dbxref=GeneID:110529644;Name=LOC110529644;gbkey=Gene;gene=LOC110529644;gene_biotype=protein_coding;partial=true;start_range=.,20639089	83022	5	F:GO:0003964; F:GO:0005515; F:GO:0009036; P:GO:0032199; P:GO:0090305	F:RNA-directed DNA polymerase activity; F:protein binding; F:type II site-specific deoxyribonuclease activity; P:reverse transcription involved in RNA-mediated transposition; P:nucleic acid phosphodiester bond hydrolysis	no GO terms	PTHR19446 (PANTHER)	no GO terms	EC:3.1.30; EC:3.1.21; EC:2.7.7.49; EC:3.1.21.4	Acting on ester bonds; Acting on ester bonds; RNA-directed DNA polymerase; Type II site-specific deoxyribonuclease
110510080	LOC110510080	uncharacterized protein LOC110510080		21.6941	4.39182	1.07819	4.07334	4.63e-05	0.00563122	ID=gene46258;Dbxref=GeneID:110510080;Name=LOC110510080;gbkey=Gene;gene=LOC110510080;gene_biotype=protein_coding	3051	NA			no IPS match	no IPS match	no IPS match
110538734	LOC110538734	interferon-induced protein 44-like	IF44L_MOUSEInterferon-induced protein 44-like OS=Mus musculus OX=10090 GN=Ifi44l PE=2 SV=2	11.8487	4.36426	1.09351	3.99105	6.58e-05	0.00750876	ID=gene22892;Dbxref=GeneID:110538734;Name=LOC110538734;gbkey=Gene;gene=LOC110538734;gene_biotype=protein_coding	22042	2	P:GO:0006955; P:GO:0009615	P:immune response; P:response to virus	no GO terms	PTHR14241 (PANTHER); PTHR14241:SF1 (PANTHER)	no GO terms
110514353	LOC110514353	nicotinamide riboside kinase 2-like	NRK2_MOUSENicotinamide riboside kinase 2 OS=Mus musculus OX=10090 GN=Nmrk2 PE=1 SV=1	256.387	4.25221	0.786461	5.40677	6.42e-08	2.11e-05	ID=gene50354;Dbxref=GeneID:110514353;Name=LOC110514353;end_range=848,.;gbkey=Gene;gene=LOC110514353;gene_biotype=protein_coding;partial=true;start_range=.,5	843	11	F:GO:0005515; F:GO:0005524; C:GO:0005654; C:GO:0005829; C:GO:0005886; P:GO:0009435; P:GO:0016310; P:GO:0045662; F:GO:0046872; F:GO:0050262; F:GO:0061769	F:protein binding; F:ATP binding; C:nucleoplasm; C:cytosol; C:plasma membrane; P:NAD biosynthetic process; P:phosphorylation; P:negative regulation of myoblast differentiation; F:metal ion binding; F:ribosylnicotinamide kinase activity; F:ribosylnicotinate kinase activity	no IPS match	no IPS match	no IPS match	EC:2.7.1.22	Ribosylnicotinamide kinase
110495003	LOC110495003	uncharacterized protein LOC110495003	---NA---	723.043	4.17393	0.41903	9.96094	2.26e-23	7.41e-20	ID=gene30721;Dbxref=GeneID:110495003;Name=LOC110495003;gbkey=Gene;gene=LOC110495003;gene_biotype=protein_coding	6225	3	C:GO:0005737; P:GO:0046426; P:GO:0060334	C:cytoplasm; P:negative regulation of receptor signaling pathway via JAK-STAT; P:regulation of interferon-gamma-mediated signaling pathway	C:GO:0005737; P:GO:0046426; P:GO:0060334	IPR036860 (G3DSA:3.30.505.GENE3D); mobidb-lite (MOBIDB_LITE); mobidb-lite (MOBIDB_LITE); IPR028411 (PANTHER); IPR036860 (SUPERFAMILY)	C:cytoplasm; P:negative regulation of receptor signaling pathway via JAK-STAT; P:regulation of interferon-gamma-mediated signaling pathway
110531641	LOC110531641	uncharacterized protein LOC110531641	---NA---	265.039	3.92734	0.529865	7.41195	1.24e-13	1.15e-10	ID=gene15987;Dbxref=GeneID:110531641;Name=LOC110531641;gbkey=Gene;gene=LOC110531641;gene_biotype=protein_coding	3697	1	F:GO:0005525	F:GTP binding	F:GO:0005525	IPR006703 (PFAM); G3DSA:3.40.50.300 (GENE3D); PTHR18884 (PANTHER); PTHR18884:SF76 (PANTHER); IPR027417 (SUPERFAMILY); IPR027417 (SUPERFAMILY)	F:GTP binding
110516286	LOC110516286	interferon-induced protein 44-like	IFI44_PANTRInterferon-induced protein 44 OS=Pan troglodytes OX=9598 GN=IFI44 PE=1 SV=1	11.949	3.89445	0.927146	4.20047	2.66e-05	0.00364119	ID=gene52186;Dbxref=GeneID:110516286;Name=LOC110516286;gbkey=Gene;gene=LOC110516286;gene_biotype=protein_coding	5944	1	P:GO:0050896	P:response to stimulus	no IPS match	no IPS match	no IPS match
110516627	lncRNA	lncRNA		195.422	3.87848	0.776266	4.99632	5.84e-07	0.000149821	ID=gene52518;Dbxref=GeneID:110516627;Name=LOC110516627;gbkey=Gene;gene=LOC110516627;gene_biotype=lncRNA	8038	NA			no IPS match	no IPS match	no IPS match
110536048	LOC110536048	L-serine dehydratase/L-threonine deaminase-like	SDHL_RATL-serine dehydratase/L-threonine deaminase OS=Rattus norvegicus OX=10116 GN=Sds PE=1 SV=3	206.224	3.86908	0.461015	8.39254	4.76e-17	7.39e-14	ID=gene20119;Dbxref=GeneID:110536048;Name=LOC110536048;gbkey=Gene;gene=LOC110536048;gene_biotype=protein_coding	4041	13	F:GO:0003941; F:GO:0004794; C:GO:0005739; C:GO:0005829; P:GO:0006094; P:GO:0006565; F:GO:0016836; P:GO:0019518; F:GO:0030170; P:GO:0033590; F:GO:0042803; P:GO:0042866; P:GO:0043200	F:L-serine ammonia-lyase activity; F:L-threonine ammonia-lyase activity; C:mitochondrion; C:cytosol; P:gluconeogenesis; P:L-serine catabolic process; F:hydro-lyase activity; P:L-threonine catabolic process to glycine; F:pyridoxal phosphate binding; P:response to cobalamin; F:protein homodimerization activity; P:pyruvate biosynthetic process; P:response to amino acid	no GO terms	mobidb-lite (MOBIDB_LITE); mobidb-lite (MOBIDB_LITE)	no GO terms	EC:4.3.1.17; EC:4.3.1.19	L-serine ammonia-lyase; Threonine ammonia-lyase
110487518	LOC110487518	E3 ubiquitin-protein ligase RNF135-like isoform X3	FSD1_DANREFibronectin type III and SPRY domain-containing protein 1 OS=Danio rerio OX=7955 GN=fsd1 PE=3 SV=1	17.541	3.82047	0.769562	4.96447	6.89e-07	0.000168104	ID=gene23776;Dbxref=GeneID:110487518;Name=LOC110487518;gbkey=Gene;gene=LOC110487518;gene_biotype=protein_coding	3068	1	F:GO:0005515	F:protein binding	F:GO:0005515	IPR003879 (PRINTS); IPR003877 (SMART); G3DSA:2.60.120.920 (GENE3D); IPR003877 (PFAM); PTHR44230 (PANTHER); IPR001870 (PROSITE_PROFILES); IPR013320 (SUPERFAMILY)	F:protein binding
110520643	LOC110520643	interferon-induced GTP-binding protein Mx-like	MX_EPICOInterferon-induced GTP-binding protein Mx OS=Epinephelus coioides OX=94232 GN=mx PE=2 SV=1	135.147	3.79928	0.78791	4.82197	1.42e-06	0.000313222	ID=gene5957;Dbxref=GeneID:110520643;Name=LOC110520643;gbkey=Gene;gene=LOC110520643;gene_biotype=protein_coding;partial=true	21541	11	F:GO:0000166; P:GO:0000266; P:GO:0003374; F:GO:0003924; C:GO:0005829; F:GO:0008017; P:GO:0009615; C:GO:0031966; P:GO:0034340; C:GO:0048471; P:GO:0061025	F:nucleotide binding; P:mitochondrial fission; P:dynamin family protein polymerization involved in mitochondrial fission; F:GTPase activity; C:cytosol; F:microtubule binding; P:response to virus; C:mitochondrial membrane; P:response to type I interferon; C:perinuclear region of cytoplasm; P:membrane fusion	no IPS match	no IPS match	no IPS match	EC:3.6.1.15	Nucleoside-triphosphate phosphatase
101268935	cxcl13	chemokine CXCL13 precursor	C-X-C motif chemokine 13-like	19.9207	3.76258	0.841119	4.4733	7.7e-06	0.00135369	ID=gene20643;Dbxref=GeneID:101268935;Name=cxcl13;description=chemokine	1124	3	C:GO:0005576; P:GO:0006955; F:GO:0008009	C:extracellular region; P:immune response; F:chemokine activity	C:GO:0005576; P:GO:0006955; F:GO:0008009	G3DSA:2.40.50.40 (GENE3D); IPR036048 (SUPERFAMILY)	C:extracellular region; P:immune response; F:chemokine activity
110539017	LOC110539017	interferon-induced protein 44-like	IFI44_PANTRInterferon-induced protein 44 OS=Pan troglodytes OX=9598 GN=IFI44 PE=1 SV=1	21.5209	3.76032	0.961614	3.91043	9.21e-05	0.00968106	ID=gene22891;Dbxref=GeneID:110539017;Name=LOC110539017;gbkey=Gene;gene=LOC110539017;gene_biotype=protein_coding	6345	1	P:GO:0050896	P:response to stimulus	no GO terms	G3DSA:3.40.50.300 (GENE3D); PTHR14241:SF1 (PANTHER); PTHR14241 (PANTHER); IPR027417 (SUPERFAMILY)	no GO terms
110509064	LOC110509064	peroxidasin-like protein	HMCN2_MOUSEHemicentin-2 OS=Mus musculus OX=10090 GN=Hmcn2 PE=1 SV=1	20.9488	3.75672	0.624756	6.01309	1.82e-09	8.81e-07	ID=gene45355;Dbxref=GeneID:110509064;Name=LOC110509064;gbkey=Gene;gene=LOC110509064;gene_biotype=protein_coding	4878	7	F:GO:0003677; F:GO:0005515; C:GO:0005886; P:GO:0006313; P:GO:0015074; C:GO:0062023; P:GO:0098609	F:DNA binding; F:protein binding; C:plasma membrane; P:transposition, DNA-mediated; P:DNA integration; C:collagen-containing extracellular matrix; P:cell-cell adhesion	F:GO:0003677; P:GO:0006313; P:GO:0015074	PF13518 (PFAM); IPR002492 (PFAM); G3DSA:3.30.420.470 (GENE3D); IPR036388 (G3DSA:1.10.10.GENE3D); PTHR23022 (PANTHER); PTHR23022:SF92 (PANTHER); IPR009057 (SUPERFAMILY)	F:DNA binding; P:transposition, DNA-mediated; P:DNA integration
100136162	gbp	glycogen synthase kinase binding protein isoform X1	GBP3_HUMANGuanylate-binding protein 3 OS=Homo sapiens OX=9606 GN=GBP3 PE=1 SV=3	305.435	3.72151	0.488382	7.62008	2.54e-14	2.58e-11	ID=gene39067;Dbxref=GeneID:100136162;Name=gbp;description=glycogen	27038	13	C:GO:0005794; F:GO:0008092; P:GO:0009968; F:GO:0016787; C:GO:0031090; F:GO:0032550; F:GO:0032561; P:GO:0033365; F:GO:0042802; F:GO:0043168; P:GO:0071346; P:GO:1902531; P:GO:1903076	C:Golgi apparatus; F:cytoskeletal protein binding; P:negative regulation of signal transduction; F:hydrolase activity; C:organelle membrane; F:purine ribonucleoside binding; F:guanyl ribonucleotide binding; P:protein localization to organelle; F:identical protein binding; F:anion binding; P:cellular response to interferon-gamma; P:regulation of intracellular signal transduction; P:regulation of p…	no GO terms	mobidb-lite (MOBIDB_LITE); mobidb-lite (MOBIDB_LITE); mobidb-lite (MOBIDB_LITE); mobidb-lite (MOBIDB_LITE); mobidb-lite (MOBIDB_LITE); mobidb-lite (MOBIDB_LITE); mobidb-lite (MOBIDB_LITE)	no GO terms
110508265	LOC110508265	macrophage mannose receptor 1-like	ISP2_OSMMOType-2 ice-structuring protein OS=Osmerus mordax OX=8014 PE=1 SV=1	262.565	3.67905	0.376576	9.76976	1.52e-22	4.48e-19	ID=gene45512;Dbxref=GeneID:110508265;Name=LOC110508265;gbkey=Gene;gene=LOC110508265;gene_biotype=protein_coding;partial=true	52572	NA			no GO terms	mobidb-lite (MOBIDB_LITE); mobidb-lite (MOBIDB_LITE); mobidb-lite (MOBIDB_LITE)	no GO terms
110508267	LOC110508267	macrophage mannose receptor 1-like	MRC1_MOUSEMacrophage mannose receptor 1 OS=Mus musculus OX=10090 GN=Mrc1 PE=1 SV=2	108.229	3.67237	0.507258	7.23966	4.5e-13	3.91e-10	ID=gene45513;Dbxref=GeneID:110508267;Name=LOC110508267;gbkey=Gene;gene=LOC110508267;gene_biotype=protein_coding	62491	11	F:GO:0004888; F:GO:0005515; F:GO:0005537; C:GO:0005887; P:GO:0006898; C:GO:0009986; C:GO:0010008; F:GO:0038024; P:GO:0071222; P:GO:0071346; P:GO:0071353	F:transmembrane signaling receptor activity; F:protein binding; F:mannose binding; C:integral component of plasma membrane; P:receptor-mediated endocytosis; C:cell surface; C:endosome membrane; F:cargo receptor activity; P:cellular response to lipopolysaccharide; P:cellular response to interferon-gamma; P:cellular response to interleukin-4	no GO terms	mobidb-lite (MOBIDB_LITE); mobidb-lite (MOBIDB_LITE)	no GO terms
110485791	LOC110485791	C-X-C motif chemokine 11-like	C-X-C motif chemokine 11-like	11.8935	3.6689	0.919693	3.98927	6.63e-05	0.00750935	ID=gene23737;Dbxref=GeneID:110485791;Name=LOC110485791;gbkey=Gene;gene=LOC110485791;gene_biotype=protein_coding	1408	4	C:GO:0005576; P:GO:0006955; F:GO:0008009; P:GO:0060326	C:extracellular region; P:immune response; F:chemokine activity; P:cell chemotaxis	no IPS match	no IPS match	no IPS match
110496441	LOC110496441	toll-like receptor 13	AGRA2_DANREAdhesion G protein-coupled receptor A2 OS=Danio rerio OX=7955 GN=adgra2 PE=1 SV=2	7.46938	3.6534	1.02535	3.56309	0.00036651	0.0294232	ID=gene34065;Dbxref=GeneID:110496441;Name=LOC110496441;gbkey=Gene;gene=LOC110496441;gene_biotype=protein_coding	4652	5	F:GO:0005515; P:GO:0007165; P:GO:0007399; C:GO:0016020; P:GO:0048514	F:protein binding; P:signal transduction; P:nervous system development; C:membrane; P:blood vessel morphogenesis	F:GO:0005515; P:GO:0007165	IPR003591 (SMART); SM00365 (SMART); IPR000157 (SMART); IPR032675 (G3DSA:3.80.10.GENE3D); IPR000157 (PFAM); IPR032675 (G3DSA:3.80.10.GENE3D); IPR032675 (G3DSA:3.80.10.GENE3D); IPR035897 (G3DSA:3.40.50.GENE3D); IPR001611 (PFAM); PTHR45067 (PANTHER); IPR001611 (PROSITE_PROFILES); IPR000157 (PROSITE_PROFILES); IPR001611 (PROSITE_PROFILES); IPR001611 (PROSITE_PROFILES); IPR001611 (PROSITE_PROFILES); S…	F:protein binding; P:signal transduction
110497030	LOC110497030	E3 ubiquitin-protein ligase TRIM69-like	STXA_SYNVENeoverrucotoxin subunit alpha OS=Synanceia verrucosa OX=51996 PE=1 SV=1	13.1639	3.64149	0.882882	4.12455	3.71e-05	0.00470734	ID=gene33044;Dbxref=GeneID:110497030;Name=LOC110497030;gbkey=Gene;gene=LOC110497030;gene_biotype=protein_coding	2010	2	F:GO:0005515; F:GO:0046872	F:protein binding; F:metal ion binding	F:GO:0005515; F:GO:0046872	IPR003879 (PRINTS); IPR006574 (SMART); IPR003877 (SMART); IPR001841 (SMART); G3DSA:2.60.120.920 (GENE3D); IPR018957 (PFAM); IPR013083 (G3DSA:3.30.40.GENE3D); IPR006574 (PFAM); IPR003877 (PFAM); mobidb-lite (MOBIDB_LITE); PTHR44335:SF2 (PANTHER); PTHR44335 (PANTHER); IPR001870 (PROSITE_PROFILES); IPR001841 (PROSITE_PROFILES); cd13733 (CDD); IPR013320 (SUPERFAMILY); SSF57850 (SUPERFAMILY)	F:protein binding; F:metal ion binding
110495002	LOC110495002	suppressor of cytokine signaling 1-like	SOCS1_HUMANSuppressor of cytokine signaling 1 OS=Homo sapiens OX=9606 GN=SOCS1 PE=1 SV=1	256.483	3.58595	0.464984	7.712	1.24e-14	1.35e-11	ID=gene30720;Dbxref=GeneID:110495002;Name=LOC110495002;gbkey=Gene;gene=LOC110495002;gene_biotype=protein_coding;partial=true;start_range=.,754099	758	21	F:GO:0005159; C:GO:0005654; P:GO:0010533; F:GO:0019210; F:GO:0019901; P:GO:0031100; P:GO:0032355; P:GO:0032496; P:GO:0032570; P:GO:0035556; C:GO:0036464; P:GO:0042532; P:GO:0043372; P:GO:0043377; P:GO:0045444; P:GO:0045591; P:GO:0046627; P:GO:0050707; P:GO:0060334; P:GO:0071230; P:GO:0071407	F:insulin-like growth factor receptor binding; C:nucleoplasm; P:regulation of activation of Janus kinase activity; F:kinase inhibitor activity; F:protein kinase binding; P:animal organ regeneration; P:response to estradiol; P:response to lipopolysaccharide; P:response to progesterone; P:intracellular signal transduction; C:cytoplasmic ribonucleoprotein granule; P:negative regulation of tyrosine p…	C:GO:0005737; P:GO:0035556; P:GO:0046426; P:GO:0060334	IPR001496 (SMART); IPR036860 (G3DSA:3.30.505.GENE3D); PTHR44621:SF2 (PANTHER); IPR028411 (PANTHER); PS51257 (PROSITE_PROFILES); IPR001496 (PROSITE_PROFILES); IPR036036 (SUPERFAMILY); IPR036860 (SUPERFAMILY)	C:cytoplasm; P:intracellular signal transduction; P:negative regulation of receptor signaling pathway via JAK-STAT; P:regulation of interferon-gamma-mediated signaling pathway
110533001	LOC110533001	GTPase IMAP family member 7-like	LORF2_MOUSELINE-1 retrotransposable element ORF2 protein OS=Mus musculus OX=10090 GN=Pol PE=1 SV=2	87.552	3.58141	0.621943	5.75842	8.49e-09	3.74e-06	ID=gene15922;Dbxref=GeneID:110533001;Name=LOC110533001;gbkey=Gene;gene=LOC110533001;gene_biotype=protein_coding	9669	11	F:GO:0003924; F:GO:0003964; F:GO:0005525; C:GO:0005811; C:GO:0005829; F:GO:0009036; P:GO:0032199; F:GO:0042803; C:GO:0043231; P:GO:0046039; P:GO:0090305	F:GTPase activity; F:RNA-directed DNA polymerase activity; F:GTP binding; C:lipid droplet; C:cytosol; F:type II site-specific deoxyribonuclease activity; P:reverse transcription involved in RNA-mediated transposition; F:protein homodimerization activity; C:intracellular membrane-bounded organelle; P:GTP metabolic process; P:nucleic acid phosphodiester bond hydrolysis	F:GO:0005525	IPR006703 (PFAM); G3DSA:3.40.50.300 (GENE3D); PTHR10903:SF76 (PANTHER); PTHR10903 (PANTHER); IPR006703 (PROSITE_PROFILES); cd01852 (CDD); IPR027417 (SUPERFAMILY)	F:GTP binding	EC:3.1.30; EC:3.1.21; EC:2.7.7.49; EC:3.1.21.4; EC:3.6.1.15	Acting on ester bonds; Acting on ester bonds; RNA-directed DNA polymerase; Type II site-specific deoxyribonuclease; Nucleoside-triphosphate phosphatase
110520131	LOC110520131	homeobox protein Hox-D9a-like	HXD9A_DANREHomeobox protein Hox-D9a OS=Danio rerio OX=7955 GN=hoxd9a PE=2 SV=2	43.97	3.5685	0.59536	5.99385	2.05e-09	9.6e-07	ID=gene5375;Dbxref=GeneID:110520131;Name=LOC110520131;gbkey=Gene;gene=LOC110520131;gene_biotype=protein_coding;partial=true;start_range=.,53289355	3053	5	C:GO:0005634; P:GO:0006355; F:GO:0043565; P:GO:1901492; P:GO:2001213	C:nucleus; P:regulation of transcription, DNA-templated; F:sequence-specific DNA binding; P:positive regulation of lymphangiogenesis; P:negative regulation of vasculogenesis	C:GO:0005634; P:GO:0006351	IPR006711 (PFAM); mobidb-lite (MOBIDB_LITE); mobidb-lite (MOBIDB_LITE); PTHR24326 (PANTHER); PTHR24326:SF145 (PANTHER)	C:nucleus; P:transcription, DNA-templated
110504673	LOC110504673	SH2 domain-containing protein 4A-like	SH2 domain-containing protein 4A-like	46.9177	3.53623	0.85213	4.14987	3.33e-05	0.00429098	ID=gene41108;Dbxref=GeneID:110504673;Name=LOC110504673;gbkey=Gene;gene=LOC110504673;gene_biotype=protein_coding	9730	NA			no GO terms	mobidb-lite (MOBIDB_LITE); mobidb-lite (MOBIDB_LITE)	no GO terms
110517676	LOC110517676	C-type lectin domain family 9 member A-like		31.0694	3.52098	0.736594	4.78009	1.75e-06	0.000380421	ID=gene53507;Dbxref=GeneID:110517676;Name=LOC110517676;end_range=2195,.;gbkey=Gene;gene=LOC110517676;gene_biotype=protein_coding;partial=true	1737	NA			no IPS match	no IPS match	no IPS match
100135950	irf-1	interferon regulatory factor 1	IRF1_CHICKInterferon regulatory factor 1 OS=Gallus gallus OX=9031 GN=IRF1 PE=2 SV=1	2467.59	3.5167	0.42024	8.36833	5.84e-17	8.63e-14	ID=gene21689;Dbxref=GeneID:100135950;Name=irf-1;description=interferon	4527	24	C:GO:0000790; F:GO:0000978; F:GO:0001228; P:GO:0002819; F:GO:0005515; C:GO:0005654; C:GO:0005829; P:GO:0006915; P:GO:0007050; P:GO:0007596; P:GO:0008285; P:GO:0032728; P:GO:0034124; P:GO:0035458; P:GO:0043374; P:GO:0045084; P:GO:0045590; P:GO:0045892; P:GO:0045944; P:GO:0051607; P:GO:0060333; P:GO:0060337; P:GO:0071260; P:GO:2000564	C:nuclear chromatin; F:RNA polymerase II proximal promoter sequence-specific DNA binding; F:DNA-binding transcription activator activity, RNA polymerase II-specific; P:regulation of adaptive immune response; F:protein binding; C:nucleoplasm; C:cytosol; P:apoptotic process; P:cell cycle arrest; P:blood coagulation; P:negative regulation of cell population proliferation; P:positive regulation of in…	no IPS match	no IPS match	no IPS match
110506373	LOC110506373	pleckstrin homology domain-containing family F member 2-like	PKHF2_DANREPleckstrin homology domain-containing family F member 2 OS=Danio rerio OX=7955 GN=plekhf2 PE=2 SV=1	42.6969	3.50066	0.660086	5.30334	1.14e-07	3.55e-05	ID=gene42741;Dbxref=GeneID:110506373;Name=LOC110506373;gbkey=Gene;gene=LOC110506373;gene_biotype=protein_coding	2686	5	C:GO:0012505; C:GO:0043227; C:GO:0043229; C:GO:0044444; F:GO:0046872	C:endomembrane system; C:membrane-bounded organelle; C:intracellular organelle; C:cytoplasmic part; F:metal ion binding	F:GO:0046872	IPR000306 (SMART); IPR001849 (SMART); IPR001849 (PFAM); IPR000306 (PFAM); IPR011993 (G3DSA:2.30.29.GENE3D); IPR013083 (G3DSA:3.30.40.GENE3D); PTHR12673 (PANTHER); PTHR12673:SF12 (PANTHER); IPR017455 (PROSITE_PROFILES); IPR001849 (PROSITE_PROFILES); IPR037871 (CDD); SSF50729 (SUPERFAMILY); IPR011011 (SUPERFAMILY)	F:metal ion binding
110523665	LOC110523665	C-C motif chemokine 19-like		464.384	3.47953	0.367453	9.46932	2.82e-21	6.4e-18	ID=gene8454;Dbxref=GeneID:110523665;Name=LOC110523665;gbkey=Gene;gene=LOC110523665;gene_biotype=protein_coding	1250	NA			no IPS match	no IPS match	no IPS match
110527014	LOC110527014	LIM domain only protein 7-like	LMO7_HUMANLIM domain only protein 7 OS=Homo sapiens OX=9606 GN=LMO7 PE=1 SV=3	12.2947	3.3969	0.926134	3.66783	0.000244621	0.0212439	ID=gene11666;Dbxref=GeneID:110527014;Name=LOC110527014;gbkey=Gene;gene=LOC110527014;gene_biotype=protein_coding	1637	2	P:GO:0023051; P:GO:0030155	P:regulation of signaling; P:regulation of cell adhesion
110521507	lncRNA	lncRNA	MYO1E_HUMANUnconventional myosin-Ie OS=Homo sapiens OX=9606 GN=MYO1E PE=1 SV=2	8.78796	3.37746	0.84817	3.98205	6.83e-05	0.00764113	ID=gene6469;Dbxref=GeneID:110521507;Name=LOC110521507;gbkey=Gene;gene=LOC110521507;gene_biotype=lncRNA	4375	29	F:GO:0000146; P:GO:0001570; P:GO:0001701; P:GO:0003094; F:GO:0005516; F:GO:0005524; C:GO:0005903; C:GO:0005911; C:GO:0005912; P:GO:0006807; P:GO:0006897; P:GO:0007162; C:GO:0016461; P:GO:0030048; P:GO:0030335; C:GO:0031941; C:GO:0032437; P:GO:0032836; P:GO:0032956; F:GO:0035091; P:GO:0035166; F:GO:0042623; P:GO:0043312; P:GO:0045088; C:GO:0045334; P:GO:0048008; P:GO:0050830; F:GO:0051015; P:GO:00…	F:microfilament motor activity; P:vasculogenesis; P:in utero embryonic development; P:glomerular filtration; F:calmodulin binding; F:ATP binding; C:brush border; C:cell-cell junction; C:adherens junction; P:nitrogen compound metabolic process; P:endocytosis; P:negative regulation of cell adhesion; C:unconventional myosin complex; P:actin filament-based movement; P:positive regulation of cell migr…	no IPS match	no IPS match	no IPS match	EC:3.6.1.3; EC:3.6.1.15	Adenosinetriphosphatase; Nucleoside-triphosphate phosphatase
110538558	LOC110538558	nuclear GTPase SLIP-GC-like	SLIP_HUMANNuclear GTPase SLIP-GC OS=Homo sapiens OX=9606 GN=NUGGC PE=2 SV=3	49.9877	3.35006	0.902032	3.71391	0.000204084	0.018316	ID=gene22691;Dbxref=GeneID:110538558;Name=LOC110538558;gbkey=Gene;gene=LOC110538558;gene_biotype=protein_coding	33362	NA			no IPS match	no IPS match	no IPS match
110505920	LOC110505920	uncharacterized protein LOC110505920		72.8489	3.34772	0.590998	5.66452	1.47e-08	6.31e-06	ID=gene42480;Dbxref=GeneID:110505920;Name=LOC110505920;gbkey=Gene;gene=LOC110505920;gene_biotype=protein_coding	8418	NA			no IPS match	no IPS match	no IPS match
110520644	LOC110520644	interferon-induced GTP-binding protein Mx-like	MX_EPICOInterferon-induced GTP-binding protein Mx OS=Epinephelus coioides OX=94232 GN=mx PE=2 SV=1	61.0694	3.31537	0.663748	4.99492	5.89e-07	0.000149821	ID=gene5958;Dbxref=GeneID:110520644;Name=LOC110520644;gbkey=Gene;gene=LOC110520644;gene_biotype=protein_coding	15907	5	F:GO:0000166; C:GO:0005634; C:GO:0005829; P:GO:0034340; C:GO:0048471	F:nucleotide binding; C:nucleus; C:cytosol; P:response to type I interferon; C:perinuclear region of cytoplasm	no IPS match	no IPS match	no IPS match
110495563	pseudogene	pseudogene	NA	72.1615	3.24536	0.761798	4.26013	2.04e-05	0.00293462	ID=gene33026;Dbxref=GeneID:110495563;Name=LOC110495563;gbkey=Gene;gene=LOC110495563;gene_biotype=pseudogene;pseudo=true	NA	NA	NA	NA	NA	NA	NA	NA	NA
110531504	LOC110531504	E3 ubiquitin-protein ligase TRIM39-like	MEFV_HUMANPyrin OS=Homo sapiens OX=9606 GN=MEFV PE=1 SV=1	851.925	3.22205	0.336584	9.57278	1.04e-21	2.56e-18	ID=gene15838;Dbxref=GeneID:110531504;Name=LOC110531504;gbkey=Gene;gene=LOC110531504;gene_biotype=protein_coding	5488	1	F:GO:0005515	F:protein binding	no GO terms	mobidb-lite (MOBIDB_LITE); mobidb-lite (MOBIDB_LITE)	no GO terms
110510081	LOC110510081	uncharacterized protein LOC110510081		31.6639	3.20276	0.530886	6.03286	1.61e-09	7.93e-07	ID=gene46259;Dbxref=GeneID:110510081;Name=LOC110510081;gbkey=Gene;gene=LOC110510081;gene_biotype=protein_coding	2773	NA			no IPS match	no IPS match	no IPS match
110518067	LOC110518067	up-regulator of cell proliferation-like	GVIN1_MOUSEInterferon-induced very large GTPase 1 OS=Mus musculus OX=10090 GN=Gvin1 PE=1 SV=1	74.3788	3.14493	0.710544	4.42609	9.6e-06	0.0016473	ID=gene53884;Dbxref=GeneID:110518067;Name=LOC110518067;gbkey=Gene;gene=LOC110518067;gene_biotype=protein_coding	8109	1	F:GO:0005525	F:GTP binding	F:GO:0005525	IPR008803 (PFAM); G3DSA:3.40.50.300 (GENE3D); PTHR22796:SF10 (PANTHER); PTHR22796 (PANTHER); IPR030383 (PROSITE_PROFILES); IPR027417 (SUPERFAMILY)	F:GTP binding
110517804	LOC110517804	polyubiquitin-like	RS27A_ICTPUUbiquitin-40S ribosomal protein S27a OS=Ictalurus punctatus OX=7998 GN=rps27a PE=2 SV=2	19.6266	3.14201	0.691227	4.54556	5.48e-06	0.00101747	ID=gene53627;Dbxref=GeneID:110517804;Name=LOC110517804;gbkey=Gene;gene=LOC110517804;gene_biotype=protein_coding	826	5	F:GO:0005515; P:GO:0009987; C:GO:0032991; C:GO:0043229; C:GO:0044444	F:protein binding; P:cellular process; C:protein-containing complex; C:intracellular organelle; C:cytoplasmic part	F:GO:0005515	IPR019956 (PRINTS); IPR000626 (SMART); G3DSA:3.10.20.90 (GENE3D); IPR000626 (PFAM); G3DSA:3.10.20.90 (GENE3D); PTHR10666 (PANTHER); PTHR10666:SF165 (PANTHER); PTHR10666:SF165 (PANTHER); PTHR10666 (PANTHER); IPR000626 (PROSITE_PROFILES); IPR000626 (PROSITE_PROFILES); cd01769 (CDD); IPR029071 (SUPERFAMILY); IPR029071 (SUPERFAMILY)	F:protein binding
110503312	LOC110503312	limbic system-associated membrane protein-like	LSAMP_CHICKLimbic system-associated membrane protein OS=Gallus gallus OX=9031 PE=2 SV=1	55.6269	3.11274	0.888062	3.50509	0.00045645	0.0342071	ID=gene40128;Dbxref=GeneID:110503312;Name=LOC110503312;gbkey=Gene;gene=LOC110503312;gene_biotype=protein_coding	151982	8	F:GO:0005515; C:GO:0005576; C:GO:0005829; C:GO:0005886; P:GO:0007155; P:GO:0007399; C:GO:0031225; P:GO:0035641	F:protein binding; C:extracellular region; C:cytosol; C:plasma membrane; P:cell adhesion; P:nervous system development; C:anchored component of membrane; P:locomotory exploration behavior	no GO terms	G3DSA:3.30.420.470 (GENE3D); IPR036691 (G3DSA:3.60.10.GENE3D); PTHR45030 (PANTHER); IPR036691 (SUPERFAMILY)	no GO terms
110500497	LOC110500497	uncharacterized protein LOC110500497	unnamed protein product	228.452	3.07747	0.442193	6.95955	3.41e-12	2.58e-09	ID=gene37795;Dbxref=GeneID:110500497;Name=LOC110500497;gbkey=Gene;gene=LOC110500497;gene_biotype=protein_coding	9307	NA			no IPS match	no IPS match	no IPS match
110521419	LOC110521419	mast cell protease 2-like	TRY1_SALSATrypsin-1 OS=Salmo salar OX=8030 PE=1 SV=1	227.916	3.06692	0.668963	4.58459	4.55e-06	0.000866517	ID=gene6370;Dbxref=GeneID:110521419;Name=LOC110521419;gbkey=Gene;gene=LOC110521419;gene_biotype=protein_coding	1625	2	F:GO:0004252; P:GO:0006508	F:serine-type endopeptidase activity; P:proteolysis	F:GO:0004252; P:GO:0006508	G3DSA:2.40.10.10 (GENE3D); IPR001254 (PFAM); PTHR43890 (PANTHER); PTHR43890:SF21 (PANTHER); IPR009003 (SUPERFAMILY)	F:serine-type endopeptidase activity; P:proteolysis
110491862	LOC110491862	tumor necrosis factor receptor superfamily member 6B-like	TNF6B_HUMANTumor necrosis factor receptor superfamily member 6B OS=Homo sapiens OX=9606 GN=TNFRSF6B PE=1 SV=1	56.6174	3.06639	0.516874	5.93256	2.98e-09	1.35e-06	ID=gene29528;Dbxref=GeneID:110491862;Name=LOC110491862;end_range=32132133,.;gbkey=Gene;gene=LOC110491862;gene_biotype=protein_coding;partial=true	1576	12	F:GO:0005515; C:GO:0005615; P:GO:0007584; P:GO:0032026; P:GO:0033209; F:GO:0038023; P:GO:0042489; P:GO:0042493; P:GO:0043066; P:GO:0043627; P:GO:0045779; P:GO:0046685	F:protein binding; C:extracellular space; P:response to nutrient; P:response to magnesium ion; P:tumor necrosis factor-mediated signaling pathway; F:signaling receptor activity; P:negative regulation of odontogenesis of dentin-containing tooth; P:response to drug; P:negative regulation of apoptotic process; P:response to estrogen; P:negative regulation of bone resorption; P:response to arsenic-co…	no GO terms	G3DSA:2.10.50.10 (GENE3D)	no GO terms
110514021	LOC110514021	CD83 antigen-like	CD83 antigen-like	70.0706	3.04612	0.501628	6.07247	1.26e-09	6.41e-07	ID=gene4810;Dbxref=GeneID:110514021;Name=LOC110514021;gbkey=Gene;gene=LOC110514021;gene_biotype=protein_coding	3239	1	C:GO:0016021	C:integral component of membrane	no GO terms	mobidb-lite (MOBIDB_LITE)	no GO terms
110529748	LOC110529748	guanylate-binding protein 1-like	YTX2_XENLATransposon TX1 uncharacterized 149 kDa protein OS=Xenopus laevis OX=8355 PE=4 SV=1	347.961	3.00814	0.395357	7.60866	2.77e-14	2.73e-11	ID=gene14253;Dbxref=GeneID:110529748;Name=LOC110529748;gbkey=Gene;gene=LOC110529748;gene_biotype=protein_coding	29850	6	F:GO:0000166; F:GO:0016787; P:GO:0042742; F:GO:0043167; P:GO:0071346; P:GO:0090304	F:nucleotide binding; F:hydrolase activity; P:defense response to bacterium; F:ion binding; P:cellular response to interferon-gamma; P:nucleic acid metabolic process	no GO terms	IPR000477 (PFAM); PTHR45612 (PANTHER); SSF56672 (SUPERFAMILY)	no GO terms
110533702	lncRNA	lncRNA	---NA---	280.418	3.00725	0.372916	8.06416	7.37e-16	9.9e-13	ID=gene17899;Dbxref=GeneID:110533702;Name=LOC110533702;gbkey=Gene;gene=LOC110533702;gene_biotype=lncRNA	4193	2	F:GO:0004842; P:GO:0016567	F:ubiquitin-protein transferase activity; P:protein ubiquitination	F:GO:0004842; P:GO:0016567	PTHR11685:SF109 (PANTHER); IPR031127 (PANTHER); SSF57850 (SUPERFAMILY)	F:ubiquitin-protein transferase activity; P:protein ubiquitination
110534395	LOC110534395	probable E3 ubiquitin-protein ligase HERC3	RCC2_DANREProtein RCC2 homolog OS=Danio rerio OX=7955 GN=rcc2 PE=2 SV=1	27.1343	2.98944	0.682532	4.37993	1.19e-05	0.00200307	ID=gene18623;Dbxref=GeneID:110534395;Name=LOC110534395;gbkey=Gene;gene=LOC110534395;gene_biotype=protein_coding	8943	2	P:GO:0001755; C:GO:0043232	P:neural crest cell migration; C:intracellular non-membrane-bounded organelle	no IPS match	no IPS match	no IPS match
110527214	LOC110527214	uncharacterized protein LOC110527214	Transposable element Tcb2 transposase	55.7395	2.94359	0.578243	5.09058	3.57e-07	9.85e-05	ID=gene11870;Dbxref=GeneID:110527214;Name=LOC110527214;gbkey=Gene;gene=LOC110527214;gene_biotype=protein_coding	3886	NA			no GO terms	PTHR34488 (PANTHER)	no GO terms
110522258	LOC110522258	uncharacterized protein LOC110522258 isoform X2	LIN1_NYCCOLINE-1 reverse transcriptase homolog OS=Nycticebus coucang OX=9470 PE=3 SV=1	1985.64	2.92498	0.431636	6.7765	1.23e-11	8.26e-09	ID=gene7289;Dbxref=GeneID:110522258;Name=LOC110522258;gbkey=Gene;gene=LOC110522258;gene_biotype=protein_coding	61246	4	F:GO:0003964; F:GO:0009036; P:GO:0032199; P:GO:0090305	F:RNA-directed DNA polymerase activity; F:type II site-specific deoxyribonuclease activity; P:reverse transcription involved in RNA-mediated transposition; P:nucleic acid phosphodiester bond hydrolysis	no GO terms	IPR000477 (PFAM); IPR036691 (G3DSA:3.60.10.GENE3D); PTHR19446 (PANTHER); IPR000477 (PROSITE_PROFILES); cd01650 (CDD); cd09076 (CDD); SSF56672 (SUPERFAMILY); IPR036691 (SUPERFAMILY)	no GO terms	EC:3.1.30; EC:3.1.21; EC:2.7.7.49; EC:3.1.21.4	Acting on ester bonds; Acting on ester bonds; RNA-directed DNA polymerase; Type II site-specific deoxyribonuclease
110537176	LOC110537176	uncharacterized protein LOC110537176	unnamed protein product	50.4973	2.90515	0.588373	4.9376	7.91e-07	0.000191058	ID=gene21099;Dbxref=GeneID:110537176;Name=LOC110537176;gbkey=Gene;gene=LOC110537176;gene_biotype=protein_coding	1757	6	F:GO:0005125; F:GO:0005127; C:GO:0005576; P:GO:0006955; P:GO:0043524; P:GO:0070120	F:cytokine activity; F:ciliary neurotrophic factor receptor binding; C:extracellular region; P:immune response; P:negative regulation of neuron apoptotic process; P:ciliary neurotrophic factor-mediated signaling pathway	F:GO:0005125; F:GO:0005127; C:GO:0005576; P:GO:0006955; P:GO:0043524; P:GO:0070120	G3DSA:1.20.1250.10 (GENE3D); IPR001581 (PFAM); IPR000151 (PANTHER); IPR009079 (SUPERFAMILY)	F:cytokine activity; F:ciliary neurotrophic factor receptor binding; C:extracellular region; P:immune response; P:negative regulation of neuron apoptotic process; P:ciliary neurotrophic factor-mediated signaling pathway
110512844	LOC110512844	85/88 kDa calcium-independent phospholipase A2-like	PLPL9_HUMAN85/88 kDa calcium-independent phospholipase A2 OS=Homo sapiens OX=9606 GN=PLA2G6 PE=1 SV=2	11.8159	2.87055	0.700687	4.09677	4.19e-05	0.00521967	ID=gene48924;Dbxref=GeneID:110512844;Name=LOC110512844;gbkey=Gene;gene=LOC110512844;gene_biotype=protein_coding;partial=true;start_range=.,6	1888	33	P:GO:0001934; F:GO:0005516; C:GO:0005615; C:GO:0005743; C:GO:0005815; C:GO:0005829; P:GO:0006935; P:GO:0007204; P:GO:0007613; P:GO:0014832; P:GO:0016042; F:GO:0017171; P:GO:0019731; F:GO:0019901; P:GO:0032049; P:GO:0034976; P:GO:0035774; P:GO:0036151; P:GO:0036152; P:GO:0038096; F:GO:0043008; P:GO:0045921; F:GO:0047499; P:GO:0051967; P:GO:0060135; P:GO:0090037; P:GO:0090200; P:GO:0090238; P:GO:00…	P:positive regulation of protein phosphorylation; F:calmodulin binding; C:extracellular space; C:mitochondrial inner membrane; C:microtubule organizing center; C:cytosol; P:chemotaxis; P:positive regulation of cytosolic calcium ion concentration; P:memory; P:urinary bladder smooth muscle contraction; P:lipid catabolic process; F:serine hydrolase activity; P:antibacterial humoral response; F:prote…	no GO terms	mobidb-lite (MOBIDB_LITE); mobidb-lite (MOBIDB_LITE)	no GO terms	EC:3.1.1.1; EC:3.1.1.4	Carboxylesterase; Phospholipase A(2)
100136664	LOC100136664	macrophage myristoylated alanine-rich C kinase-like protein	macrophage myristoylated alanine-rich C kinase-like protein	80.3129	2.8609	0.538438	5.31334	1.08e-07	3.42e-05	ID=gene25541;Dbxref=GeneID:100136664;Name=LOC100136664;description=macrophage	2296	NA			no IPS match	no IPS match	no IPS match
110539080	LOC110539080	uncharacterized protein LOC110539080	RN169_DANREE3 ubiquitin-protein ligase RNF169 OS=Danio rerio OX=7955 GN=rnf169 PE=3 SV=1	13.4117	2.81873	0.666236	4.23083	2.33e-05	0.0032582	ID=gene21902;Dbxref=GeneID:110539080;Name=LOC110539080;gbkey=Gene;gene=LOC110539080;gene_biotype=protein_coding	6571	2	C:GO:0005622; F:GO:0008270	C:intracellular; F:zinc ion binding	no GO terms	mobidb-lite (MOBIDB_LITE)	no GO terms
100136221	ccl4	CCL4 protein precursor	C-C motif chemokine 4-like	59.6864	2.78957	0.526953	5.29377	1.2e-07	3.69e-05	ID=gene478;Dbxref=GeneID:100136221;Name=ccl4;description=CCL4	1491	5	C:GO:0005615; P:GO:0006955; F:GO:0008009; P:GO:0010469; P:GO:0060326	C:extracellular space; P:immune response; F:chemokine activity; P:regulation of signaling receptor activity; P:cell chemotaxis	no IPS match	no IPS match	no IPS match
110526258	LOC110526258	pleckstrin homology domain-containing family F member 2-like	PKHF2_DANREPleckstrin homology domain-containing family F member 2 OS=Danio rerio OX=7955 GN=plekhf2 PE=2 SV=1	43.8909	2.78955	0.597129	4.67161	2.99e-06	0.000617073	ID=gene11047;Dbxref=GeneID:110526258;Name=LOC110526258;gbkey=Gene;gene=LOC110526258;gene_biotype=protein_coding	1704	1	F:GO:0046872	F:metal ion binding	F:GO:0046872	IPR000306 (SMART); IPR001849 (SMART); IPR001849 (PFAM); IPR000306 (PFAM); IPR013083 (G3DSA:3.30.40.GENE3D); IPR011993 (G3DSA:2.30.29.GENE3D); PTHR12673 (PANTHER); PTHR12673:SF12 (PANTHER); IPR017455 (PROSITE_PROFILES); IPR001849 (PROSITE_PROFILES); IPR037871 (CDD); SSF50729 (SUPERFAMILY); IPR011011 (SUPERFAMILY)	F:metal ion binding
110497472	LOC110497472	uncharacterized protein LOC110497472	---NA---	5902.4	2.78127	0.636016	4.37295	1.23e-05	0.00204481	ID=gene34972;Dbxref=GeneID:110497472;Name=LOC110497472;gbkey=Gene;gene=LOC110497472;gene_biotype=protein_coding	1967	1	F:GO:0005515	F:protein binding	F:GO:0005515	G3DSA:3.10.20.90 (GENE3D); IPR000626 (PFAM); IPR000626 (PROSITE_PROFILES); cd00196 (CDD); IPR029071 (SUPERFAMILY)	F:protein binding
110522638	LOC110522638	basic leucine zipper transcriptional factor ATF-like	BATF_DANREBasic leucine zipper transcriptional factor ATF-like OS=Danio rerio OX=7955 GN=batf PE=3 SV=1	152.064	2.77528	0.393599	7.05104	1.78e-12	1.46e-09	ID=gene7720;Dbxref=GeneID:110522638;Name=LOC110522638;gbkey=Gene;gene=LOC110522638;gene_biotype=protein_coding	8959	6	P:GO:0002244; P:GO:0006974; F:GO:0043565; C:GO:0044424; P:GO:0050794; P:GO:0072539	P:hematopoietic progenitor cell differentiation; P:cellular response to DNA damage stimulus; F:sequence-specific DNA binding; C:intracellular part; P:regulation of cellular process; P:T-helper 17 cell differentiation	no IPS match	no IPS match	no IPS match
110538203	LOC110538203	complement C1q-like protein 2	CAPR2_DANRECaprin-2 OS=Danio rerio OX=7955 GN=caprin2 PE=1 SV=1	129.492	2.7739	0.649425	4.27131	1.94e-05	0.00288336	ID=gene22322;Dbxref=GeneID:110538203;Name=LOC110538203;gbkey=Gene;gene=LOC110538203;gene_biotype=protein_coding	1512	1	F:GO:0005515	F:protein binding	F:GO:0005515	IPR001073 (PRINTS); IPR001073 (SMART); IPR008983 (G3DSA:2.60.120.GENE3D); IPR001073 (PFAM); PTHR22923 (PANTHER); PTHR22923:SF68 (PANTHER); IPR001073 (PROSITE_PROFILES); IPR008983 (SUPERFAMILY)	F:protein binding
110523368	LOC110523368	pyrin-like	STXA_SYNVENeoverrucotoxin subunit alpha OS=Synanceia verrucosa OX=51996 PE=1 SV=1	674.965	2.76697	0.381586	7.25125	4.13e-13	3.69e-10	ID=gene830;Dbxref=GeneID:110523368;Name=LOC110523368;gbkey=Gene;gene=LOC110523368;gene_biotype=protein_coding	3583	1	F:GO:0005515	F:protein binding	F:GO:0005515	IPR003879 (PRINTS); IPR006574 (SMART); IPR003877 (SMART); IPR006574 (PFAM); G3DSA:2.60.120.920 (GENE3D); IPR003877 (PFAM); PTHR44335 (PANTHER); IPR001870 (PROSITE_PROFILES); cd13733 (CDD); IPR013320 (SUPERFAMILY)	F:protein binding
110491324	LOC110491324	matrix metalloproteinase-25-like	MMP21_DANREMatrix metallopeptidase-21 OS=Danio rerio OX=7955 GN=mmp21 PE=2 SV=2	19.9168	2.74929	0.736629	3.73225	0.000189776	0.0174564	ID=gene28860;Dbxref=GeneID:110491324;Name=LOC110491324;gbkey=Gene;gene=LOC110491324;gene_biotype=protein_coding;partial=true	19434	3	F:GO:0008168; F:GO:0016706; P:GO:0055114	F:methyltransferase activity; F:2-oxoglutarate-dependent dioxygenase activity; P:oxidation-reduction process	no IPS match	no IPS match	no IPS match
110520646	LOC110520646	guanylate-binding protein 1-like	guanylate-binding protein	788.367	2.743	0.743626	3.68868	0.000225416	0.0198091	ID=gene5959;Dbxref=GeneID:110520646;Name=LOC110520646;gbkey=Gene;gene=LOC110520646;gene_biotype=protein_coding;partial=true	13063	NA			no GO terms	mobidb-lite (MOBIDB_LITE)	no GO terms
110518252	LOC110518252	serine/threonine-protein kinase DCLK2-like	DCLK2_MOUSESerine/threonine-protein kinase DCLK2 OS=Mus musculus OX=10090 GN=Dclk2 PE=1 SV=1	11.8524	2.73711	0.785783	3.48328	0.000495307	0.0362901	ID=gene54060;Dbxref=GeneID:110518252;Name=LOC110518252;end_range=18837,.;gbkey=Gene;gene=LOC110518252;gene_biotype=protein_coding;partial=true	15872	14	P:GO:0000226; F:GO:0004674; F:GO:0005524; C:GO:0005737; C:GO:0005874; C:GO:0005887; P:GO:0007409; P:GO:0009615; P:GO:0016197; P:GO:0018105; P:GO:0021766; P:GO:0021860; P:GO:0035556; P:GO:1900181	P:microtubule cytoskeleton organization; F:protein serine/threonine kinase activity; F:ATP binding; C:cytoplasm; C:microtubule; C:integral component of plasma membrane; P:axonogenesis; P:response to virus; P:endosomal transport; P:peptidyl-serine phosphorylation; P:hippocampus development; P:pyramidal neuron development; P:intracellular signal transduction; P:negative regulation of protein locali…	P:GO:0035556	IPR003533 (SMART); IPR036572 (G3DSA:3.10.20.GENE3D); mobidb-lite (MOBIDB_LITE); mobidb-lite (MOBIDB_LITE); PTHR44113 (PANTHER); PTHR44113:SF3 (PANTHER); IPR003533 (PROSITE_PROFILES); IPR036572 (SUPERFAMILY)	P:intracellular signal transduction	EC:2.7.11	Transferring phosphorus-containing groups
110516594	LOC110516594	B-cell receptor CD22-like	RTL1_BOVINRetrotransposon-like protein 1 OS=Bos taurus OX=9913 GN=RTL1 PE=2 SV=2	30.3526	2.73587	0.544709	5.02263	5.1e-07	0.000134373	ID=gene4981;Dbxref=GeneID:110516594;Name=LOC110516594;gbkey=Gene;gene=LOC110516594;gene_biotype=protein_coding	33723	2	F:GO:0005488; C:GO:0044424	F:binding; C:intracellular part	no IPS match	no IPS match	no IPS match
110493747	LOC110493747	cytochrome P450 2B4-like	CP1A1_LIZAUCytochrome P450 1A1 OS=Liza aurata OX=48191 GN=cyp1a1 PE=2 SV=1	9.19493	2.71321	0.784561	3.45825	0.000543694	0.0388708	ID=gene31364;Dbxref=GeneID:110493747;Name=LOC110493747;gbkey=Gene;gene=LOC110493747;gene_biotype=protein_coding	5466	4	F:GO:0005506; F:GO:0016705; F:GO:0020037; P:GO:0055114	F:iron ion binding; F:oxidoreductase activity, acting on paired donors, with incorporation or reduction of molecular oxygen; F:heme binding; P:oxidation-reduction process	no IPS match	no IPS match	no IPS match
110511501	LOC110511501	poly [ADP-ribose] polymerase 14-like	PAR15_HUMANPoly	108.49	2.70045	0.503811	5.36005	8.32e-08	2.7e-05	ID=gene47651;Dbxref=GeneID:110511501;Name=LOC110511501;gbkey=Gene;gene=LOC110511501;gene_biotype=protein_coding;partial=true;start_range=.,378	4917	20	P:GO:0000122; F:GO:0003714; F:GO:0003950; C:GO:0005730; C:GO:0005829; P:GO:0010847; F:GO:0019899; P:GO:0032088; P:GO:0034356; P:GO:0042531; P:GO:0042532; P:GO:0045071; P:GO:0048147; P:GO:0060336; P:GO:0070212; P:GO:0070213; F:GO:0070403; F:GO:0070530; P:GO:1900045; P:GO:1902216	P:negative regulation of transcription by RNA polymerase II; F:transcription corepressor activity; F:NAD+ ADP-ribosyltransferase activity; C:nucleolus; C:cytosol; P:regulation of chromatin assembly; F:enzyme binding; P:negative regulation of NF-kappaB transcription factor activity; P:NAD biosynthesis via nicotinamide riboside salvage pathway; P:positive regulation of tyrosine phosphorylation of S…	no GO terms	IPR004170 (PFAM); IPR037197 (G3DSA:3.30.720.GENE3D); PTHR14453 (PANTHER); PTHR14453:SF84 (PANTHER); IPR004170 (PROSITE_PROFILES); IPR037197 (SUPERFAMILY)	no GO terms	EC:2.4.2.30	NAD(+) ADP-ribosyltransferase
110538074	LOC110538074	uncharacterized protein LOC110538074	LOL2B_DANRELysyl oxidase homolog 2B OS=Danio rerio OX=7955 GN=loxl2b PE=2 SV=1	14.766	2.67865	0.664108	4.03346	5.5e-05	0.00651746	ID=gene22177;Dbxref=GeneID:110538074;Name=LOC110538074;gbkey=Gene;gene=LOC110538074;gene_biotype=protein_coding	16309	2	F:GO:0005044; C:GO:0016020	F:scavenger receptor activity; C:membrane	no GO terms	PR01217 (PRINTS); mobidb-lite (MOBIDB_LITE); mobidb-lite (MOBIDB_LITE); mobidb-lite (MOBIDB_LITE); mobidb-lite (MOBIDB_LITE); mobidb-lite (MOBIDB_LITE); mobidb-lite (MOBIDB_LITE)	no GO terms
110537384	LOC110537384	asialoglycoprotein receptor 1-like	ASGR1_MOUSEAsialoglycoprotein receptor 1 OS=Mus musculus OX=10090 GN=Asgr1 PE=1 SV=4	326.287	2.66815	0.388701	6.86428	6.68e-12	4.7e-09	ID=gene21324;Dbxref=GeneID:110537384;Name=LOC110537384;gbkey=Gene;gene=LOC110537384;gene_biotype=protein_coding	3055	6	P:GO:0002223; F:GO:0004873; C:GO:0005886; F:GO:0030246; P:GO:0031668; F:GO:0042803	P:stimulatory C-type lectin receptor signaling pathway; F:asialoglycoprotein receptor activity; C:plasma membrane; F:carbohydrate binding; P:cellular response to extracellular stimulus; F:protein homodimerization activity	no GO terms	IPR016186 (G3DSA:3.10.100.GENE3D); PTHR22802 (PANTHER); PTHR22802:SF319 (PANTHER); IPR016187 (SUPERFAMILY)	no GO terms
110531988	LOC110531988	fibulin-2-like	FBLN1_DANREFibulin-1 OS=Danio rerio OX=7955 GN=fbln1 PE=2 SV=1	10.6639	2.66764	0.733763	3.63555	0.000277386	0.0235355	ID=gene16371;Dbxref=GeneID:110531988;Name=LOC110531988;gbkey=Gene;gene=LOC110531988;gene_biotype=protein_coding	48274	9	F:GO:0003677; F:GO:0005381; F:GO:0005515; P:GO:0006313; P:GO:0015074; C:GO:0016021; P:GO:0030198; P:GO:0034755; C:GO:0062023	F:DNA binding; F:iron ion transmembrane transporter activity; F:protein binding; P:transposition, DNA-mediated; P:DNA integration; C:integral component of membrane; P:extracellular matrix organization; P:iron ion transmembrane transport; C:collagen-containing extracellular matrix	F:GO:0005515; P:GO:0030198; C:GO:0062023	mobidb-lite (MOBIDB_LITE); mobidb-lite (MOBIDB_LITE); mobidb-lite (MOBIDB_LITE); mobidb-lite (MOBIDB_LITE); mobidb-lite (MOBIDB_LITE); mobidb-lite (MOBIDB_LITE); mobidb-lite (MOBIDB_LITE); IPR037286 (PANTHER)	F:protein binding; P:extracellular matrix organization; C:collagen-containing extracellular matrix
110488853	LOC110488853	CD97 antigen-like	adhesion G protein-coupled receptor E2-like isoform X1	86.3064	2.66674	0.525491	5.07477	3.88e-07	0.000105095	ID=gene26820;Dbxref=GeneID:110488853;Name=LOC110488853;gbkey=Gene;gene=LOC110488853;gene_biotype=protein_coding	4860	NA			no IPS match	no IPS match	no IPS match
110515366	pla2g6	85/88 kDa calcium-independent phospholipase A2	PLPL9_HUMAN85/88 kDa calcium-independent phospholipase A2 OS=Homo sapiens OX=9606 GN=PLA2G6 PE=1 SV=2	12.7609	2.62223	0.617224	4.24843	2.15e-05	0.00304127	ID=gene51311;Dbxref=GeneID:110515366;Name=pla2g6;gbkey=Gene;gene=pla2g6;gene_biotype=protein_coding;partial=true;start_range=.,102	3951	33	P:GO:0001934; F:GO:0005516; C:GO:0005615; C:GO:0005743; C:GO:0005815; C:GO:0005829; P:GO:0006935; P:GO:0007204; P:GO:0007613; P:GO:0014832; P:GO:0016042; F:GO:0017171; P:GO:0019731; F:GO:0019901; P:GO:0032049; P:GO:0034976; P:GO:0035774; P:GO:0036151; P:GO:0036152; P:GO:0038096; F:GO:0043008; P:GO:0045921; F:GO:0047499; P:GO:0051967; P:GO:0060135; P:GO:0090037; P:GO:0090200; P:GO:0090238; P:GO:00…	P:positive regulation of protein phosphorylation; F:calmodulin binding; C:extracellular space; C:mitochondrial inner membrane; C:microtubule organizing center; C:cytosol; P:chemotaxis; P:positive regulation of cytosolic calcium ion concentration; P:memory; P:urinary bladder smooth muscle contraction; P:lipid catabolic process; F:serine hydrolase activity; P:antibacterial humoral response; F:prote…	no IPS match	no IPS match	no IPS match	EC:3.1.1.1; EC:3.1.1.4	Carboxylesterase; Phospholipase A(2)
110488345	LOC110488345	antigen peptide transporter 2-like	ABCB8_DANREATP-binding cassette sub-family B member 8, mitochondrial OS=Danio rerio OX=7955 GN=abcb8 PE=2 SV=1	408.895	2.61633	0.374068	6.99427	2.67e-12	2.13e-09	ID=gene26094;Dbxref=GeneID:110488345;Name=LOC110488345;gbkey=Gene;gene=LOC110488345;gene_biotype=protein_coding	6496	5	F:GO:0005524; C:GO:0005743; C:GO:0016021; F:GO:0042626; P:GO:0055085	F:ATP binding; C:mitochondrial inner membrane; C:integral component of membrane; F:ATPase activity, coupled to transmembrane movement of substances; P:transmembrane transport	no GO terms	IPR039421 (PANTHER); PTHR24221:SF273 (PANTHER)	no GO terms	EC:3.6.1.3; EC:3.6.1.15	Adenosinetriphosphatase; Nucleoside-triphosphate phosphatase
110511602	LOC110511602	poly [ADP-ribose] polymerase 14-like	PAR14_MOUSEPoly	95.6838	2.60816	0.429281	6.07564	1.23e-09	6.4e-07	ID=gene47748;Dbxref=GeneID:110511602;Name=LOC110511602;gbkey=Gene;gene=LOC110511602;gene_biotype=protein_coding;partial=true;start_range=.,1299	15820	19	P:GO:0000122; P:GO:0001959; F:GO:0003714; F:GO:0003950; C:GO:0005730; C:GO:0005829; P:GO:0009967; P:GO:0009968; P:GO:0010847; P:GO:0032088; P:GO:0034356; P:GO:0042509; P:GO:0045071; P:GO:0048147; P:GO:0070212; P:GO:0070213; F:GO:0070403; F:GO:0070530; P:GO:1900045	P:negative regulation of transcription by RNA polymerase II; P:regulation of cytokine-mediated signaling pathway; F:transcription corepressor activity; F:NAD+ ADP-ribosyltransferase activity; C:nucleolus; C:cytosol; P:positive regulation of signal transduction; P:negative regulation of signal transduction; P:regulation of chromatin assembly; P:negative regulation of NF-kappaB transcription factor…	no GO terms	IPR041577 (PFAM); G3DSA:3.10.20.370 (GENE3D); PTHR24559 (PANTHER); SSF56672 (SUPERFAMILY)	no GO terms	EC:2.4.2.30	NAD(+) ADP-ribosyltransferase
110504929	LOC110504929	uncharacterized protein LOC110504929	uncharacterized protein LOC110504929	32.9146	2.5948	0.767385	3.38135	0.000721303	0.0474826	ID=gene41406;Dbxref=GeneID:110504929;Name=LOC110504929;gbkey=Gene;gene=LOC110504929;gene_biotype=protein_coding;partial=true;start_range=.,23958576	2519	1	F:GO:0005509	F:calcium ion binding	F:GO:0005509	PR00313 (PRINTS); IPR011049 (G3DSA:2.150.10.GENE3D); IPR011049 (G3DSA:2.150.10.GENE3D); IPR011049 (G3DSA:2.150.10.GENE3D); IPR001343 (PFAM); IPR011049 (G3DSA:2.150.10.GENE3D); mobidb-lite (MOBIDB_LITE); mobidb-lite (MOBIDB_LITE); PTHR38340 (PANTHER); IPR011049 (SUPERFAMILY); IPR011049 (SUPERFAMILY); IPR011049 (SUPERFAMILY)	F:calcium ion binding
110524942	LOC110524942	E3 ubiquitin-protein ligase rnf213-alpha-like	R213A_DANREE3 ubiquitin-protein ligase rnf213-alpha OS=Danio rerio OX=7955 GN=rnf213a PE=3 SV=1	308.979	2.57286	0.327638	7.85273	4.07e-15	5.01e-12	ID=gene7847;Dbxref=GeneID:110524942;Name=LOC110524942;gbkey=Gene;gene=LOC110524942;gene_biotype=protein_coding;partial=true	66019	8	P:GO:0002040; F:GO:0004842; C:GO:0005829; P:GO:0006511; P:GO:0008015; P:GO:0016567; F:GO:0016887; F:GO:0046872	P:sprouting angiogenesis; F:ubiquitin-protein transferase activity; C:cytosol; P:ubiquitin-dependent protein catabolic process; P:blood circulation; P:protein ubiquitination; F:ATPase activity; F:metal ion binding	F:GO:0004842; F:GO:0016887	IPR003593 (SMART); G3DSA:3.40.50.300 (GENE3D); IPR031248 (PANTHER); cd00009 (CDD); IPR027417 (SUPERFAMILY); IPR027417 (SUPERFAMILY)	F:ubiquitin-protein transferase activity; F:ATPase activity	EC:3.6.1.3; EC:3.6.1.15	Adenosinetriphosphatase; Nucleoside-triphosphate phosphatase
110500060	LOC110500060	troponin I, cardiac muscle-like	TNNI1_RATTroponin I, slow skeletal muscle OS=Rattus norvegicus OX=10116 GN=Tnni1 PE=1 SV=2	35.3714	2.57268	0.732148	3.51387	0.000441625	0.0333235	ID=gene3634;Dbxref=GeneID:110500060;Name=LOC110500060;gbkey=Gene;gene=LOC110500060;gene_biotype=protein_coding	10966	8	F:GO:0003779; C:GO:0005829; C:GO:0005861; P:GO:0006942; P:GO:0014883; P:GO:0030049; F:GO:0046872; P:GO:0055010	F:actin binding; C:cytosol; C:troponin complex; P:regulation of striated muscle contraction; P:transition between fast and slow fiber; P:muscle filament sliding; F:metal ion binding; P:ventricular cardiac muscle tissue morphogenesis	no IPS match	no IPS match	no IPS match
100135968	LOC100135968	interleukin 13 receptor alpha-2	LORF2_MOUSELINE-1 retrotransposable element ORF2 protein OS=Mus musculus OX=10090 GN=Pol PE=1 SV=2	108.727	2.56015	0.481369	5.31848	1.05e-07	3.36e-05	ID=gene18224;Dbxref=GeneID:100135968;Name=LOC100135968;description=interleukin	24198	1	F:GO:0003824	F:catalytic activity	no GO terms	IPR000477 (PFAM); PTHR45030 (PANTHER); IPR000477 (PROSITE_PROFILES); cd01650 (CDD); SSF56672 (SUPERFAMILY)	no GO terms
110538145	LOC110538145	ADP-ribosylation factor-like protein 5B	ARF3_TAKRUADP-ribosylation factor 3 OS=Takifugu rubripes OX=31033 GN=arf3 PE=3 SV=2	79.1017	2.5519	0.596246	4.27994	1.87e-05	0.00280197	ID=gene22262;Dbxref=GeneID:110538145;Name=LOC110538145;gbkey=Gene;gene=LOC110538145;gene_biotype=protein_coding	4139	3	P:GO:0009987; C:GO:0015630; C:GO:0044430	P:cellular process; C:microtubule cytoskeleton; C:cytoskeletal part	no IPS match	no IPS match	no IPS match
110516630	LOC110516630	C-C motif chemokine 4-like	unnamed protein product	82.5068	2.5515	0.4003	6.37397	1.84e-10	1.11e-07	ID=gene52517;Dbxref=GeneID:110516630;Name=LOC110516630;gbkey=Gene;gene=LOC110516630;gene_biotype=protein_coding	10447	6	F:GO:0003677; C:GO:0005576; P:GO:0006313; P:GO:0006955; F:GO:0008009; P:GO:0015074	F:DNA binding; C:extracellular region; P:transposition, DNA-mediated; P:immune response; F:chemokine activity; P:DNA integration	C:GO:0005576; P:GO:0006955; F:GO:0008009	G3DSA:2.40.50.40 (GENE3D); mobidb-lite (MOBIDB_LITE); mobidb-lite (MOBIDB_LITE); IPR036048 (SUPERFAMILY)	C:extracellular region; P:immune response; F:chemokine activity
100136299	LOC100136299	tapasin long form precursor	TPSN_CHICKTapasin OS=Gallus gallus OX=9031 GN=TAPBP PE=2 SV=2	3665.47	2.54698	0.365666	6.96533	3.28e-12	2.55e-09	ID=gene33775;Dbxref=GeneID:100136299;Name=LOC100136299;description=tapasin	4622	8	F:GO:0005515; P:GO:0009987; C:GO:0012505; C:GO:0043231; C:GO:0044425; C:GO:0044444; C:GO:0044446; P:GO:0048002	F:protein binding; P:cellular process; C:endomembrane system; C:intracellular membrane-bounded organelle; C:membrane part; C:cytoplasmic part; C:intracellular organelle part; P:antigen processing and presentation of peptide antigen	no GO terms	IPR013106 (PFAM); IPR013783 (G3DSA:2.60.40.GENE3D); PTHR23411:SF5 (PANTHER); PTHR23411 (PANTHER); IPR007110 (PROSITE_PROFILES); IPR036179 (SUPERFAMILY)	no GO terms
110506874	LOC110506874	major histocompatibility complex class I-related gene protein-like isoform X2	HMR1_PANTRMajor histocompatibility complex class I-related gene protein OS=Pan troglodytes OX=9598 GN=MR1 PE=2 SV=1	384.514	2.54236	0.523511	4.85636	1.2e-06	0.000267455	ID=gene43307;Dbxref=GeneID:110506874;Name=LOC110506874;gbkey=Gene;gene=LOC110506874;gene_biotype=protein_coding	17723	4	P:GO:0001816; P:GO:0006955; C:GO:0016020; C:GO:0044464	P:cytokine production; P:immune response; C:membrane; C:cell part	no IPS match	no IPS match	no IPS match
110501949	LOC110501949	guanylate-binding protein 1-like	GBP3_HUMANGuanylate-binding protein 3 OS=Homo sapiens OX=9606 GN=GBP3 PE=1 SV=3	234.519	2.53727	0.495549	5.12012	3.05e-07	8.67e-05	ID=gene39068;Dbxref=GeneID:110501949;Name=LOC110501949;gbkey=Gene;gene=LOC110501949;gene_biotype=protein_coding	15279	5	F:GO:0005515; C:GO:0043231; C:GO:0044444; P:GO:0045087; P:GO:0071345	F:protein binding; C:intracellular membrane-bounded organelle; C:cytoplasmic part; P:innate immune response; P:cellular response to cytokine stimulus	no IPS match	no IPS match	no IPS match
110534386	LOC110534386	probable E3 ubiquitin-protein ligase HERC3	RCC2_DANREProtein RCC2 homolog OS=Danio rerio OX=7955 GN=rcc2 PE=2 SV=1	42.7773	2.51338	0.603303	4.16603	3.1e-05	0.0040856	ID=gene18618;Dbxref=GeneID:110534386;Name=LOC110534386;gbkey=Gene;gene=LOC110534386;gene_biotype=protein_coding	11520	1	F:GO:0004842	F:ubiquitin-protein transferase activity	no GO terms	PTHR33332 (PANTHER)	no GO terms
110534030	LOC110534030	calpain-5-like	CAN5_HUMANCalpain-5 OS=Homo sapiens OX=9606 GN=CAPN5 PE=1 SV=2	31.6438	2.49906	0.531413	4.70267	2.57e-06	0.000537737	ID=gene18228;Dbxref=GeneID:110534030;Name=LOC110534030;gbkey=Gene;gene=LOC110534030;gene_biotype=protein_coding	34879	14	P:GO:0001541; P:GO:0001553; P:GO:0001578; F:GO:0004198; C:GO:0005829; C:GO:0005876; P:GO:0006508; P:GO:0007165; F:GO:0008017; C:GO:0009986; C:GO:0045202; C:GO:0048471; P:GO:0051493; P:GO:0060014	P:ovarian follicle development; P:luteinization; P:microtubule bundle formation; F:calcium-dependent cysteine-type endopeptidase activity; C:cytosol; C:spindle microtubule; P:proteolysis; P:signal transduction; F:microtubule binding; C:cell surface; C:synapse; C:perinuclear region of cytoplasm; P:regulation of cytoskeleton organization; P:granulosa cell differentiation	no IPS match	no IPS match	no IPS match	EC:3.4.22	Acting on peptide bonds (peptidases)
110509677	LOC110509677	proteinase-activated receptor 1-like	GP83A_DANREG-protein coupled receptor 183-A OS=Danio rerio OX=7955 GN=gpr183a PE=2 SV=1	196.152	2.4878	0.557834	4.45976	8.21e-06	0.0014297	ID=gene45802;Dbxref=GeneID:110509677;Name=LOC110509677;gbkey=Gene;gene=LOC110509677;gene_biotype=protein_coding	3786	15	P:GO:0001667; P:GO:0001702; F:GO:0005488; P:GO:0007507; P:GO:0007596; P:GO:0009888; P:GO:0009968; F:GO:0015057; C:GO:0016021; P:GO:0030097; P:GO:0030154; P:GO:0048514; P:GO:0048522; P:GO:0048646; P:GO:0070493	P:ameboidal-type cell migration; P:gastrulation with mouth forming second; F:binding; P:heart development; P:blood coagulation; P:tissue development; P:negative regulation of signal transduction; F:thrombin-activated receptor activity; C:integral component of membrane; P:hemopoiesis; P:cell differentiation; P:blood vessel morphogenesis; P:positive regulation of cellular process; P:anatomical stru…	F:GO:0004930; P:GO:0007186; P:GO:0007596; F:GO:0015057; C:GO:0016021; P:GO:0070493	IPR003912 (PRINTS); IPR000276 (PRINTS); IPR000935 (PRINTS); IPR000276 (PFAM); G3DSA:1.20.1070.10 (GENE3D); PTHR24232 (PANTHER); PTHR24232:SF20 (PANTHER); IPR017452 (PROSITE_PROFILES); SSF81321 (SUPERFAMILY)	F:G protein-coupled receptor activity; P:G protein-coupled receptor signaling pathway; P:blood coagulation; F:thrombin-activated receptor activity; C:integral component of membrane; P:thrombin-activated receptor signaling pathway
110498850	lncRNA	lncRNA	Tc1-like transporase	161.177	2.47787	0.266857	9.28536	1.61e-20	3.4e-17	ID=gene36068;Dbxref=GeneID:110498850;Name=LOC110498850;gbkey=Gene;gene=LOC110498850;gene_biotype=lncRNA	14368	3	F:GO:0003677; P:GO:0006313; P:GO:0015074	F:DNA binding; P:transposition, DNA-mediated; P:DNA integration	F:GO:0003677; P:GO:0006313; P:GO:0015074	IPR002492 (PFAM); IPR036388 (G3DSA:1.10.10.GENE3D); G3DSA:3.30.420.470 (GENE3D); PTHR23022 (PANTHER); PTHR23022:SF92 (PANTHER); IPR009057 (SUPERFAMILY)	F:DNA binding; P:transposition, DNA-mediated; P:DNA integration
110492403	LOC110492403	interferon regulatory factor 4-like	IRF4_HUMANInterferon regulatory factor 4 OS=Homo sapiens OX=9606 GN=IRF4 PE=1 SV=1	43.7607	2.47284	0.391258	6.32024	2.61e-10	1.51e-07	ID=gene30177;Dbxref=GeneID:110492403;Name=LOC110492403;gbkey=Gene;gene=LOC110492403;gene_biotype=protein_coding	3749	32	P:GO:0000122; C:GO:0000788; F:GO:0000978; F:GO:0001227; F:GO:0001228; F:GO:0005515; C:GO:0005654; C:GO:0005829; P:GO:0006479; P:GO:0006909; P:GO:0006914; F:GO:0016279; P:GO:0032729; P:GO:0032735; P:GO:0034122; P:GO:0042742; P:GO:0042832; P:GO:0043011; P:GO:0043388; P:GO:0043966; P:GO:0043967; P:GO:0044130; P:GO:0045082; P:GO:0045086; P:GO:0045368; P:GO:0045404; P:GO:0045944; P:GO:0060333; P:GO:00…	P:negative regulation of transcription by RNA polymerase II; C:nuclear nucleosome; F:RNA polymerase II proximal promoter sequence-specific DNA binding; F:DNA-binding transcription repressor activity, RNA polymerase II-specific; F:DNA-binding transcription activator activity, RNA polymerase II-specific; F:protein binding; C:nucleoplasm; C:cytosol; P:protein methylation; P:phagocytosis; P:autophagy…	F:GO:0003700; F:GO:0005515; P:GO:0006355; F:GO:0044212	IPR019471 (SMART); IPR019471 (PFAM); IPR017855 (G3DSA:2.60.200.GENE3D); IPR001346 (PANTHER); PTHR11949:SF24 (PANTHER); IPR008984 (SUPERFAMILY)	F:DNA-binding transcription factor activity; F:protein binding; P:regulation of transcription, DNA-templated; F:transcription regulatory region DNA binding
110526484	LOC110526484	uncharacterized protein LOC110526484	GSE1_DANREGenetic suppressor element 1 OS=Danio rerio OX=7955 GN=gse1 PE=4 SV=1	50.767	2.44736	0.503142	4.86415	1.15e-06	0.000265163	ID=gene11311;Dbxref=GeneID:110526484;Name=LOC110526484;gbkey=Gene;gene=LOC110526484;gene_biotype=protein_coding;partial=true;start_range=.,65145272	4509	NA			no IPS match	no IPS match	no IPS match
110493692	LOC110493692	uncharacterized protein LOC110493692	SPRR3_HUMANSmall proline-rich protein 3 OS=Homo sapiens OX=9606 GN=SPRR3 PE=1 SV=2	188.535	2.44248	0.564449	4.32719	1.51e-05	0.00242353	ID=gene31288;Dbxref=GeneID:110493692;Name=LOC110493692;gbkey=Gene;gene=LOC110493692;gene_biotype=protein_coding;partial=true	26985	NA			no IPS match	no IPS match	no IPS match
110501729	pseudogene	pseudogene	NA	1038.92	2.40617	0.285219	8.43621	3.28e-17	5.38e-14	ID=gene38805;Dbxref=GeneID:110501729;Name=LOC110501729;gbkey=Gene;gene=LOC110501729;gene_biotype=transcribed_pseudogene;pseudo=true	NA	NA	NA	NA	NA	NA	NA	NA	NA
100136086	il12b	interleukin-12 beta chain precursor	interleukin-12 beta chain	54.7988	2.40158	0.443443	5.41576	6.1e-08	2.02e-05	ID=gene10827;Dbxref=GeneID:100136086;Name=il12b;description=interleukin-12	8112	1	F:GO:0005515	F:protein binding	F:GO:0005515	IPR036116 (SUPERFAMILY)	F:protein binding
110486748	pseudogene	pseudogene	NA	19.4595	2.40051	0.589477	4.07227	4.66e-05	0.0056339	ID=gene24890;Dbxref=GeneID:110486748;Name=LOC110486748;gbkey=Gene;gene=LOC110486748;gene_biotype=pseudogene;pseudo=true	NA	NA	NA	NA	NA	NA	NA	NA	NA
110534182	LOC110534182	amyloid beta A4 precursor protein-binding family B member 3-like isoform X2	APBB2_HUMANAmyloid-beta A4 precursor protein-binding family B member 2 OS=Homo sapiens OX=9606 GN=APBB2 PE=1 SV=3	53.0384	2.37816	0.554292	4.29045	1.78e-05	0.00272797	ID=gene18386;Dbxref=GeneID:110534182;Name=LOC110534182;gbkey=Gene;gene=LOC110534182;gene_biotype=protein_coding	29993	21	F:GO:0001540; P:GO:0001764; C:GO:0005634; C:GO:0005829; P:GO:0006355; P:GO:0007050; P:GO:0007411; F:GO:0008134; C:GO:0015629; C:GO:0016020; C:GO:0030027; P:GO:0030048; P:GO:0030198; P:GO:0030308; C:GO:0030426; F:GO:0035035; P:GO:0035556; P:GO:0043065; P:GO:0043066; C:GO:0045202; P:GO:0050821	F:amyloid-beta binding; P:neuron migration; C:nucleus; C:cytosol; P:regulation of transcription, DNA-templated; P:cell cycle arrest; P:axon guidance; F:transcription factor binding; C:actin cytoskeleton; C:membrane; C:lamellipodium; P:actin filament-based movement; P:extracellular matrix organization; P:negative regulation of cell growth; C:growth cone; F:histone acetyltransferase binding; P:intr…	no IPS match	no IPS match	no IPS match
110500498	LOC110500498	probable E3 ubiquitin-protein ligase RNF144A-A	GT2D2_BOVINGeneral transcription factor II-I repeat domain-containing protein 2 OS=Bos taurus OX=9913 GN=GTF2IRD2 PE=2 SV=1	1319.03	2.37095	0.435067	5.44962	5.05e-08	1.73e-05	ID=gene37796;Dbxref=GeneID:110500498;Name=LOC110500498;gbkey=Gene;gene=LOC110500498;gene_biotype=protein_coding	11349	6	F:GO:0003677; P:GO:0006313; P:GO:0015074; C:GO:0044424; F:GO:0046983; P:GO:0065007	F:DNA binding; P:transposition, DNA-mediated; P:DNA integration; C:intracellular part; F:protein dimerization activity; P:biological regulation	F:GO:0003677; P:GO:0006313; P:GO:0015074	IPR038717 (PFAM); IPR036388 (G3DSA:1.10.10.GENE3D); IPR002492 (PFAM); G3DSA:3.30.420.470 (GENE3D); PTHR23022 (PANTHER); PTHR23022:SF92 (PANTHER); IPR009057 (SUPERFAMILY)	F:DNA binding; P:transposition, DNA-mediated; P:DNA integration
100335041	mx	interferon-induced GTP-binding protein Mx1	MX1_ONCMYInterferon-induced GTP-binding protein Mx1 OS=Oncorhynchus mykiss OX=8022 GN=mx1 PE=2 SV=1	426.879	2.36819	0.495076	4.78349	1.72e-06	0.000376793	ID=gene32206;Dbxref=GeneID:100335041;Name=mx;description=interferon-induced	11519	5	F:GO:0000166; C:GO:0005634; C:GO:0005829; P:GO:0034340; C:GO:0048471	F:nucleotide binding; C:nucleus; C:cytosol; P:response to type I interferon; C:perinuclear region of cytoplasm	no GO terms	mobidb-lite (MOBIDB_LITE)	no GO terms
110488243	LOC110488243	interferon-induced protein 44-like	IF44L_MOUSEInterferon-induced protein 44-like OS=Mus musculus OX=10090 GN=Ifi44l PE=2 SV=2	2155.66	2.36064	0.386229	6.11201	9.84e-10	5.19e-07	ID=gene25983;Dbxref=GeneID:110488243;Name=LOC110488243;gbkey=Gene;gene=LOC110488243;gene_biotype=protein_coding	7329	3	P:GO:0006955; P:GO:0009617; P:GO:0051607	P:immune response; P:response to bacterium; P:defense response to virus	no GO terms	IPR006571 (SMART); IPR006571 (PFAM); PTHR14241:SF19 (PANTHER); PTHR14241 (PANTHER)	no GO terms
110499239	LOC110499239	uncharacterized protein LOC110499239	ZBED1_HUMANZinc finger BED domain-containing protein 1 OS=Homo sapiens OX=9606 GN=ZBED1 PE=1 SV=1	40.731	2.32734	0.533209	4.36477	1.27e-05	0.00209876	ID=gene36498;Dbxref=GeneID:110499239;Name=LOC110499239;gbkey=Gene;gene=LOC110499239;gene_biotype=protein_coding	9631	3	P:GO:0006355; C:GO:0031981; F:GO:0046983	P:regulation of transcription, DNA-templated; C:nuclear lumen; F:protein dimerization activity	F:GO:0046983	IPR008906 (PFAM); PTHR23272 (PANTHER); PTHR23272:SF105 (PANTHER); PTHR23272:SF105 (PANTHER); IPR012337 (SUPERFAMILY)	F:protein dimerization activity
110512719	LOC110512719	C-C chemokine receptor type 5-like	CXR32_DANREC-X-C chemokine receptor type 3-2 OS=Danio rerio OX=7955 GN=cxcr3.2 PE=2 SV=2	49.6811	2.31562	0.537614	4.30722	1.65e-05	0.00258481	ID=gene4734;Dbxref=GeneID:110512719;Name=LOC110512719;gbkey=Gene;gene=LOC110512719;gene_biotype=protein_coding	2999	4	F:GO:0004950; P:GO:0006935; P:GO:0007186; C:GO:0016021	F:chemokine receptor activity; P:chemotaxis; P:G protein-coupled receptor signaling pathway; C:integral component of membrane	F:GO:0004930; F:GO:0004950; P:GO:0006935; P:GO:0007186; C:GO:0016021	IPR001277 (PRINTS); IPR000276 (PRINTS); IPR000355 (PRINTS); G3DSA:1.20.1070.10 (GENE3D); IPR000276 (PFAM); PTHR10489:SF686 (PANTHER); PTHR10489 (PANTHER); IPR017452 (PROSITE_PROFILES); cd14984 (CDD); SSF81321 (SUPERFAMILY)	F:G protein-coupled receptor activity; F:chemokine receptor activity; P:chemotaxis; P:G protein-coupled receptor signaling pathway; C:integral component of membrane
110505167	pseudogene	pseudogene	NA	23.0314	2.31532	0.654359	3.5383	0.000402705	0.0312091	ID=gene4905;Dbxref=GeneID:110505167;Name=LOC110505167;gbkey=Gene;gene=LOC110505167;gene_biotype=pseudogene;pseudo=true	NA	NA	NA	NA	NA	NA	NA	NA	NA
100136030	e7	type I keratin E7	K1C13_ONCMYKeratin, type I cytoskeletal 13 OS=Oncorhynchus mykiss OX=8022 GN=krt13 PE=2 SV=1	82.2055	2.3078	0.656675	3.51436	0.00044081	0.0333235	ID=gene23854;Dbxref=GeneID:100136030;Name=e7;description=type	5171	2	F:GO:0005198; C:GO:0005882	F:structural molecule activity; C:intermediate filament	no IPS match	no IPS match	no IPS match
110487764	LOC110487764	stimulator of interferon genes protein-like	STING_BOVINStimulator of interferon genes protein OS=Bos taurus OX=9913 GN=TMEM173 PE=2 SV=1	297.147	2.2882	0.570245	4.01266	6e-05	0.00703244	ID=gene27075;Dbxref=GeneID:110487764;Name=LOC110487764;gbkey=Gene;gene=LOC110487764;gene_biotype=protein_coding	5317	24	P:GO:0002218; P:GO:0002230; C:GO:0005741; C:GO:0005777; C:GO:0005789; C:GO:0005794; C:GO:0005886; F:GO:0008134; F:GO:0019901; C:GO:0030667; F:GO:0031625; P:GO:0032092; P:GO:0032481; P:GO:0032608; P:GO:0033160; F:GO:0035438; P:GO:0035458; F:GO:0042803; P:GO:0043312; P:GO:0045944; C:GO:0048471; P:GO:0051091; F:GO:0061507; P:GO:0071360	P:activation of innate immune response; P:positive regulation of defense response to virus by host; C:mitochondrial outer membrane; C:peroxisome; C:endoplasmic reticulum membrane; C:Golgi apparatus; C:plasma membrane; F:transcription factor binding; F:protein kinase binding; C:secretory granule membrane; F:ubiquitin protein ligase binding; P:positive regulation of protein binding; P:positive regu…	no GO terms	mobidb-lite (MOBIDB_LITE); PTHR45612 (PANTHER); IPR000477 (PROSITE_PROFILES)	no GO terms
100135979	LOC100135979	CC chemokine with stalk CK2 precursor	CC chemokine CK-2.1	69.348	2.28321	0.5502	4.14978	3.33e-05	0.00429098	ID=gene54179;Dbxref=GeneID:100135979;Name=LOC100135979;description=CC	833	4	C:GO:0005576; P:GO:0006955; F:GO:0008009; P:GO:0060326	C:extracellular region; P:immune response; F:chemokine activity; P:cell chemotaxis	no GO terms	mobidb-lite (MOBIDB_LITE)	no GO terms
110507896	LOC110507896	uncharacterized protein LOC110507896	NF1_MOUSENeurofibromin OS=Mus musculus OX=10090 GN=Nf1 PE=1 SV=1	25.253	2.27299	0.605218	3.75565	0.00017289	0.0161039	ID=gene44164;Dbxref=GeneID:110507896;Name=LOC110507896;gbkey=Gene;gene=LOC110507896;gene_biotype=protein_coding	10042	70	P:GO:0001649; P:GO:0001656; P:GO:0001666; P:GO:0001889; P:GO:0001937; P:GO:0001938; P:GO:0001953; F:GO:0005096; C:GO:0005730; C:GO:0005737; P:GO:0007406; P:GO:0007507; P:GO:0007519; F:GO:0008017; F:GO:0008429; P:GO:0008542; P:GO:0010468; P:GO:0010976; P:GO:0014065; C:GO:0014069; C:GO:0016020; P:GO:0016525; P:GO:0021510; P:GO:0021764; P:GO:0021897; P:GO:0021915; P:GO:0021987; P:GO:0022011; P:GO:00…	P:osteoblast differentiation; P:metanephros development; P:response to hypoxia; P:liver development; P:negative regulation of endothelial cell proliferation; P:positive regulation of endothelial cell proliferation; P:negative regulation of cell-matrix adhesion; F:GTPase activator activity; C:nucleolus; C:cytoplasm; P:negative regulation of neuroblast proliferation; P:heart development; P:skeletal…	no GO terms	mobidb-lite (MOBIDB_LITE); mobidb-lite (MOBIDB_LITE)	no GO terms
110523645	LOC110523645	caspase recruitment domain-containing protein 8-like	CARD8_HUMANCaspase recruitment domain-containing protein 8 OS=Homo sapiens OX=9606 GN=CARD8 PE=1 SV=1	104.439	2.27199	0.35778	6.35024	2.15e-10	1.27e-07	ID=gene8432;Dbxref=GeneID:110523645;Name=LOC110523645;gbkey=Gene;gene=LOC110523645;gene_biotype=protein_coding	2144	14	C:GO:0005654; F:GO:0008656; P:GO:0010804; P:GO:0031665; P:GO:0032088; F:GO:0032089; F:GO:0042803; P:GO:0043124; P:GO:0043280; F:GO:0050700; P:GO:0050713; P:GO:0050718; C:GO:0072559; P:GO:0097340	C:nucleoplasm; F:cysteine-type endopeptidase activator activity involved in apoptotic process; P:negative regulation of tumor necrosis factor-mediated signaling pathway; P:negative regulation of lipopolysaccharide-mediated signaling pathway; P:negative regulation of NF-kappaB transcription factor activity; F:NACHT domain binding; F:protein homodimerization activity; P:negative regulation of I-kap…	P:GO:0042981	IPR001315 (PFAM); G3DSA:1.10.533.10 (GENE3D); mobidb-lite (MOBIDB_LITE); IPR001315 (PROSITE_PROFILES); cd01671 (CDD); IPR011029 (SUPERFAMILY)	P:regulation of apoptotic process
110508400	lncRNA	lncRNA	zinc finger protein 687a-like	21.4005	2.27196	0.653243	3.47797	0.000505218	0.0368335	ID=gene4251;Dbxref=GeneID:110508400;Name=LOC110508400;gbkey=Gene;gene=LOC110508400;gene_biotype=lncRNA	4978	3	F:GO:0005319; P:GO:0006869; C:GO:0016021	F:lipid transporter activity; P:lipid transport; C:integral component of membrane	no IPS match	no IPS match	no IPS match
110536134	LOC110536134	polyubiquitin-like	RS27A_ICTPUUbiquitin-40S ribosomal protein S27a OS=Ictalurus punctatus OX=7998 GN=rps27a PE=2 SV=2	51.8835	2.26264	0.649751	3.48232	0.000497086	0.0363303	ID=gene20209;Dbxref=GeneID:110536134;Name=LOC110536134;gbkey=Gene;gene=LOC110536134;gene_biotype=protein_coding	1297	5	F:GO:0005515; P:GO:0009987; C:GO:0032991; C:GO:0043229; C:GO:0044444	F:protein binding; P:cellular process; C:protein-containing complex; C:intracellular organelle; C:cytoplasmic part	F:GO:0005515	IPR019956 (PRINTS); IPR000626 (SMART); G3DSA:3.10.20.90 (GENE3D); IPR000626 (PFAM); G3DSA:3.10.20.90 (GENE3D); PTHR10666 (PANTHER); PTHR10666:SF165 (PANTHER); PTHR10666:SF165 (PANTHER); PTHR10666 (PANTHER); IPR000626 (PROSITE_PROFILES); IPR000626 (PROSITE_PROFILES); cd01769 (CDD); IPR029071 (SUPERFAMILY); IPR029071 (SUPERFAMILY)	F:protein binding
110513298	LOC110513298	poly [ADP-ribose] polymerase 14-like	PAR15_HUMANPoly	85.5759	2.25926	0.468209	4.82534	1.4e-06	0.000310296	ID=gene49352;Dbxref=GeneID:110513298;Name=LOC110513298;end_range=9688,.;gbkey=Gene;gene=LOC110513298;gene_biotype=protein_coding;partial=true	8658	23	P:GO:0000122; F:GO:0003714; F:GO:0003950; C:GO:0005730; C:GO:0005829; P:GO:0010847; F:GO:0019899; P:GO:0019985; P:GO:0032088; P:GO:0034356; P:GO:0042531; P:GO:0042532; P:GO:0045071; P:GO:0048147; P:GO:0060336; P:GO:0070212; P:GO:0070213; F:GO:0070403; F:GO:0070530; P:GO:0140289; P:GO:1900045; P:GO:1902216; F:GO:1990404	P:negative regulation of transcription by RNA polymerase II; F:transcription corepressor activity; F:NAD+ ADP-ribosyltransferase activity; C:nucleolus; C:cytosol; P:regulation of chromatin assembly; F:enzyme binding; P:translesion synthesis; P:negative regulation of NF-kappaB transcription factor activity; P:NAD biosynthesis via nicotinamide riboside salvage pathway; P:positive regulation of tyro…	no GO terms	mobidb-lite (MOBIDB_LITE)	no GO terms	EC:2.4.2.30	NAD(+) ADP-ribosyltransferase
110506002	LOC110506002	arginase-2, mitochondrial-like	ARGN2_XENLAArginase, non-hepatic 2 OS=Xenopus laevis OX=8355 GN=arg2-b PE=2 SV=1	75.7787	2.24939	0.585839	3.8396	0.000123233	0.0123346	ID=gene42594;Dbxref=GeneID:110506002;Name=LOC110506002;gbkey=Gene;gene=LOC110506002;gene_biotype=protein_coding;partial=true	28495	23	P:GO:0000050; P:GO:0001657; P:GO:0002250; P:GO:0002829; F:GO:0004053; C:GO:0005759; P:GO:0006809; P:GO:0006941; P:GO:0019547; F:GO:0030145; P:GO:0045087; P:GO:0050706; P:GO:0071641; P:GO:0071644; P:GO:0071650; P:GO:1900425; P:GO:1903426; P:GO:1904468; P:GO:1905077; P:GO:1905403; P:GO:2000562; P:GO:2000666; P:GO:2000774	P:urea cycle; P:ureteric bud development; P:adaptive immune response; P:negative regulation of type 2 immune response; F:arginase activity; C:mitochondrial matrix; P:nitric oxide biosynthetic process; P:striated muscle contraction; P:arginine catabolic process to ornithine; F:manganese ion binding; P:innate immune response; P:regulation of interleukin-1 beta secretion; P:negative regulation of ma…	no IPS match	no IPS match	no IPS match	EC:3.5.3.1	Arginase
101268932	cxcf1a	chemokine CXCF1a precursor	chemokine CXCF1a precursor	135.22	2.23354	0.480382	4.6495	3.33e-06	0.000672921	ID=gene1070;Dbxref=GeneID:101268932;Name=cxcf1a;description=chemokine	2403	4	C:GO:0005576; P:GO:0006955; F:GO:0008009; P:GO:0060326	C:extracellular region; P:immune response; F:chemokine activity; P:cell chemotaxis	no IPS match	no IPS match	no IPS match
110535858	LOC110535858	ectonucleoside triphosphate diphosphohydrolase 2-like	ENTP2_CHICKEctonucleoside triphosphate diphosphohydrolase 2 OS=Gallus gallus OX=9031 GN=ENTPD2 PE=1 SV=2	177.763	2.22854	0.399237	5.58201	2.38e-08	9.49e-06	ID=gene19914;Dbxref=GeneID:110535858;Name=LOC110535858;gbkey=Gene;gene=LOC110535858;gene_biotype=protein_coding	10907	20	F:GO:0000166; C:GO:0005604; C:GO:0005783; P:GO:0007186; P:GO:0009181; C:GO:0009986; P:GO:0010996; F:GO:0016887; P:GO:0030168; C:GO:0031253; P:GO:0034656; P:GO:0035457; F:GO:0042802; F:GO:0043167; F:GO:0043262; C:GO:0044297; P:GO:0051260; P:GO:0071222; P:GO:0071354; P:GO:0071356	F:nucleotide binding; C:basement membrane; C:endoplasmic reticulum; P:G protein-coupled receptor signaling pathway; P:purine ribonucleoside diphosphate catabolic process; C:cell surface; P:response to auditory stimulus; F:ATPase activity; P:platelet activation; C:cell projection membrane; P:nucleobase-containing small molecule catabolic process; P:cellular response to interferon-alpha; F:identica…	no IPS match	no IPS match	no IPS match	EC:3.6.1.3; EC:3.6.1.15; EC:3.6.1.6	Adenosinetriphosphatase; Nucleoside-triphosphate phosphatase; Nucleoside diphosphate phosphatase
100499613	dhx58	probable ATP-dependent RNA helicase DHX58 isoform X2	DICER_DANREEndoribonuclease Dicer OS=Danio rerio OX=7955 GN=dicer1 PE=2 SV=2	1169.4	2.22309	0.285941	7.77463	7.57e-15	8.94e-12	ID=gene22306;Dbxref=GeneID:100499613;Name=dhx58;gbkey=Gene;gene=dhx58;gene_biotype=protein_coding	10299	17	F:GO:0000166; F:GO:0004525; F:GO:0004530; C:GO:0005634; C:GO:0005737; P:GO:0006309; C:GO:0016442; P:GO:0021591; P:GO:0030422; P:GO:0030423; P:GO:0031054; C:GO:0035068; P:GO:0035279; F:GO:0043167; P:GO:0050767; C:GO:0070578; F:GO:0070883	F:nucleotide binding; F:ribonuclease III activity; F:deoxyribonuclease I activity; C:nucleus; C:cytoplasm; P:apoptotic DNA fragmentation; C:RISC complex; P:ventricular system development; P:production of siRNA involved in RNA interference; P:targeting of mRNA for destruction involved in RNA interference; P:pre-miRNA processing; C:micro-ribonucleoprotein complex; P:mRNA cleavage involved in gene s…	no IPS match	no IPS match	no IPS match	EC:3.1.30; EC:3.1.21; EC:3.1.21.1; EC:3.1.26; EC:3.1.26.3	Acting on ester bonds; Acting on ester bonds; Deoxyribonuclease I; Acting on ester bonds; Ribonuclease III
110538052	pseudogene	pseudogene	NA	36.3131	2.20772	0.537705	4.10581	4.03e-05	0.00504083	ID=gene22153;Dbxref=GeneID:110538052;Name=LOC110538052;gbkey=Gene;gene=LOC110538052;gene_biotype=pseudogene;pseudo=true	NA	NA	NA	NA	NA	NA	NA	NA	NA
110528537	LOC110528537	NACHT, LRR and PYD domains-containing protein 12-like	STXA_SYNVENeoverrucotoxin subunit alpha OS=Synanceia verrucosa OX=51996 PE=1 SV=1	176.169	2.18898	0.354179	6.18044	6.39e-10	3.56e-07	ID=gene13484;Dbxref=GeneID:110528537;Name=LOC110528537;gbkey=Gene;gene=LOC110528537;gene_biotype=protein_coding	14447	NA			no GO terms	IPR029495 (SMART); IPR041075 (PFAM); G3DSA:3.40.50.300 (GENE3D); IPR029495 (PFAM); IPR041267 (PFAM); IPR007111 (PFAM); PTHR24106 (PANTHER); PTHR24106:SF174 (PANTHER); IPR007111 (PROSITE_PROFILES)	no GO terms
110488725	LOC110488725	free fatty acid receptor 2-like	CXR32_DANREC-X-C chemokine receptor type 3-2 OS=Danio rerio OX=7955 GN=cxcr3.2 PE=2 SV=2	121.029	2.15458	0.634058	3.39809	0.000678589	0.0455932	ID=gene2522;Dbxref=GeneID:110488725;Name=LOC110488725;gbkey=Gene;gene=LOC110488725;gene_biotype=protein_coding	6562	3	F:GO:0004930; P:GO:0007186; C:GO:0016021	F:G protein-coupled receptor activity; P:G protein-coupled receptor signaling pathway; C:integral component of membrane	F:GO:0004930; P:GO:0007186; C:GO:0016021	IPR000276 (PRINTS); IPR013312 (PRINTS); G3DSA:1.20.1070.10 (GENE3D); IPR000276 (PFAM); PTHR24231 (PANTHER); PTHR24231:SF8 (PANTHER); IPR017452 (PROSITE_PROFILES); cd15170 (CDD); SSF81321 (SUPERFAMILY)	F:G protein-coupled receptor activity; P:G protein-coupled receptor signaling pathway; C:integral component of membrane
110527210	LOC110527210	uncharacterized protein LOC110527210	uncharacterized protein LOC110527210	52.354	2.15442	0.532989	4.04215	5.3e-05	0.00630572	ID=gene11865;Dbxref=GeneID:110527210;Name=LOC110527210;gbkey=Gene;gene=LOC110527210;gene_biotype=protein_coding	1788	NA			no GO terms	PTHR34488 (PANTHER)	no GO terms
110534387	LOC110534387	probable E3 ubiquitin-protein ligase HERC3	RCC2_DANREProtein RCC2 homolog OS=Danio rerio OX=7955 GN=rcc2 PE=2 SV=1	24.906	2.14677	0.575473	3.73043	0.00019115	0.0175282	ID=gene18621;Dbxref=GeneID:110534387;Name=LOC110534387;gbkey=Gene;gene=LOC110534387;gene_biotype=protein_coding	14769	NA			no IPS match	no IPS match	no IPS match
110537828	LOC110537828	B-cell antigen receptor complex-associated protein alpha chain-like	B-cell antigen receptor complex-associated protein alpha chain-like	33.2811	2.14119	0.603523	3.54783	0.000388423	0.0305026	ID=gene2038;Dbxref=GeneID:110537828;Name=LOC110537828;gbkey=Gene;gene=LOC110537828;gene_biotype=protein_coding	5424	2	C:GO:0019815; P:GO:0050853	C:B cell receptor complex; P:B cell receptor signaling pathway	no IPS match	no IPS match	no IPS match
110526798	LOC110526798	cysteine--tRNA ligase, cytoplasmic-like	SYCC_XENLACysteine--tRNA ligase, cytoplasmic OS=Xenopus laevis OX=8355 GN=cars PE=2 SV=1	384.609	2.12972	0.414923	5.1328	2.85e-07	8.18e-05	ID=gene11649;Dbxref=GeneID:110526798;Name=LOC110526798;gbkey=Gene;gene=LOC110526798;gene_biotype=protein_coding;partial=true;start_range=.,79654549	11610	7	F:GO:0000049; F:GO:0004817; F:GO:0005524; C:GO:0005829; P:GO:0006423; F:GO:0042803; F:GO:0046872	F:tRNA binding; F:cysteine-tRNA ligase activity; F:ATP binding; C:cytosol; P:cysteinyl-tRNA aminoacylation; F:protein homodimerization activity; F:metal ion binding	no IPS match	no IPS match	no IPS match	EC:6.1.1.16	Cysteine--tRNA ligase
110523115	LOC110523115	transcription factor AP-1-like	JUNB_CYPCATranscription factor jun-B OS=Cyprinus carpio OX=7962 GN=junb PE=2 SV=1	77.2232	2.12038	0.34458	6.15352	7.58e-10	4.14e-07	ID=gene7824;Dbxref=GeneID:110523115;Name=LOC110523115;gbkey=Gene;gene=LOC110523115;gene_biotype=protein_coding	4214	3	F:GO:0003677; F:GO:0003700; P:GO:0006355	F:DNA binding; F:DNA-binding transcription factor activity; P:regulation of transcription, DNA-templated	F:GO:0003677; F:GO:0003700; P:GO:0006355	IPR002112 (PRINTS); IPR004827 (SMART); IPR004827 (PFAM); G3DSA:1.20.5.170 (GENE3D); IPR005643 (PFAM); mobidb-lite (MOBIDB_LITE); mobidb-lite (MOBIDB_LITE); mobidb-lite (MOBIDB_LITE); mobidb-lite (MOBIDB_LITE); PTHR11462:SF50 (PANTHER); PTHR11462 (PANTHER); IPR004827 (PROSITE_PROFILES); cd14696 (CDD); SSF57959 (SUPERFAMILY); IPR008917 (SUPERFAMILY)	F:DNA binding; F:DNA-binding transcription factor activity; P:regulation of transcription, DNA-templated
110488336	LOC110488336	uncharacterized protein LOC110488336	ATF6B_MOUSECyclic AMP-dependent transcription factor ATF-6 beta OS=Mus musculus OX=10090 GN=Atf6b PE=1 SV=1	131.093	2.10748	0.388927	5.41871	6e-08	2.01e-05	ID=gene26079;Dbxref=GeneID:110488336;Name=LOC110488336;gbkey=Gene;gene=LOC110488336;gene_biotype=protein_coding	30470	30	C:GO:0000139; C:GO:0000794; F:GO:0000980; F:GO:0001228; P:GO:0001654; F:GO:0003713; C:GO:0005635; C:GO:0005654; C:GO:0005730; C:GO:0005769; C:GO:0005815; C:GO:0005829; P:GO:0006457; P:GO:0007076; P:GO:0007601; C:GO:0016363; P:GO:0016458; C:GO:0030176; F:GO:0031625; C:GO:0032993; F:GO:0035497; F:GO:0042802; P:GO:0043065; P:GO:0045786; P:GO:0045892; F:GO:0046982; C:GO:0090575; P:GO:1903892; P:GO:19…	C:Golgi membrane; C:condensed nuclear chromosome; F:RNA polymerase II distal enhancer sequence-specific DNA binding; F:DNA-binding transcription activator activity, RNA polymerase II-specific; P:eye development; F:transcription coactivator activity; C:nuclear envelope; C:nucleoplasm; C:nucleolus; C:early endosome; C:microtubule organizing center; C:cytosol; P:protein folding; P:mitotic chromosome…	no GO terms	IPR000477 (PFAM); PTHR33332 (PANTHER); IPR000477 (PROSITE_PROFILES); SSF56672 (SUPERFAMILY)	no GO terms
110497321	dkk2	dickkopf-related protein 2	DKK2_HUMANDickkopf-related protein 2 OS=Homo sapiens OX=9606 GN=DKK2 PE=2 SV=1	12.261	2.09669	0.608277	3.44694	0.000566983	0.040051	ID=gene34655;Dbxref=GeneID:110497321;Name=dkk2;gbkey=Gene;gene=dkk2;gene_biotype=protein_coding;partial=true;start_range=.,5220304	82913	61	F:GO:0000049; P:GO:0000122; P:GO:0000904; P:GO:0001525; P:GO:0001937; P:GO:0001942; P:GO:0002090; F:GO:0005125; C:GO:0005615; C:GO:0005634; C:GO:0005783; C:GO:0005794; C:GO:0005829; C:GO:0005886; P:GO:0006418; P:GO:0006954; P:GO:0007155; F:GO:0008083; C:GO:0009986; P:GO:0010469; P:GO:0010628; C:GO:0017101; C:GO:0017102; P:GO:0030279; P:GO:0030326; P:GO:0030514; P:GO:0030900; C:GO:0031901; P:GO:00…	F:tRNA binding; P:negative regulation of transcription by RNA polymerase II; P:cell morphogenesis involved in differentiation; P:angiogenesis; P:negative regulation of endothelial cell proliferation; P:hair follicle development; P:regulation of receptor internalization; F:cytokine activity; C:extracellular space; C:nucleus; C:endoplasmic reticulum; C:Golgi apparatus; C:cytosol; C:plasma membrane;…	no IPS match	no IPS match	no IPS match
110538080	LOC110538080	pyruvate dehydrogenase (acetyl-transferring) kinase isozyme 2, mitochondrial-like	PDK2_RAT	6424.03	2.07604	0.372427	5.57436	2.48e-08	9.78e-06	ID=gene22187;Dbxref=GeneID:110538080;Name=LOC110538080;gbkey=Gene;gene=LOC110538080;gene_biotype=protein_coding	8135	23	F:GO:0004674; F:GO:0004740; F:GO:0005524; C:GO:0005654; C:GO:0005730; C:GO:0005829; C:GO:0005967; P:GO:0006111; P:GO:0006885; P:GO:0008283; P:GO:0008286; P:GO:0008631; P:GO:0010510; P:GO:0018105; P:GO:0031670; P:GO:0034614; P:GO:0042593; F:GO:0042803; F:GO:0044877; F:GO:0046982; P:GO:0050848; P:GO:0072332; P:GO:0097411	F:protein serine/threonine kinase activity; F:pyruvate dehydrogenase (acetyl-transferring) kinase activity; F:ATP binding; C:nucleoplasm; C:nucleolus; C:cytosol; C:mitochondrial pyruvate dehydrogenase complex; P:regulation of gluconeogenesis; P:regulation of pH; P:cell population proliferation; P:insulin receptor signaling pathway; P:intrinsic apoptotic signaling pathway in response to oxidative …	no GO terms	mobidb-lite (MOBIDB_LITE)	no GO terms	EC:2.7.11; EC:2.7.11.2	Transferring phosphorus-containing groups; [Pyruvate dehydrogenase (acetyl-transferring)] kinase
110494490	LOC110494490	nicotinamide phosphoribosyltransferase-like isoform X1	NAMPT_RATNicotinamide phosphoribosyltransferase OS=Rattus norvegicus OX=10116 GN=Nampt PE=1 SV=1	1105.35	2.07474	0.31946	6.49451	8.33e-11	5.23e-08	ID=gene32201;Dbxref=GeneID:110494490;Name=LOC110494490;gbkey=Gene;gene=LOC110494490;gene_biotype=protein_coding	17934	17	C:GO:0005634; C:GO:0005737; P:GO:0007165; P:GO:0007623; P:GO:0008284; P:GO:0009435; P:GO:0009628; P:GO:0010468; P:GO:0010557; F:GO:0016763; P:GO:0031323; P:GO:0032501; P:GO:0032502; F:GO:0042802; P:GO:0048523; P:GO:0048583; P:GO:1901653	C:nucleus; C:cytoplasm; P:signal transduction; P:circadian rhythm; P:positive regulation of cell population proliferation; P:NAD biosynthetic process; P:response to abiotic stimulus; P:regulation of gene expression; P:positive regulation of macromolecule biosynthetic process; F:transferase activity, transferring pentosyl groups; P:regulation of cellular metabolic process; P:multicellular organism…	F:GO:0003824	IPR013785 (G3DSA:3.20.20.GENE3D); IPR016471 (PANTHER)	F:catalytic activity
100136107	LOC100136107	chemokine receptor-like protein 1	C3AR_ONCMYC3a anaphylatoxin chemotactic receptor OS=Oncorhynchus mykiss OX=8022 GN=c3ar1 PE=2 SV=1	92.0197	2.054	0.515335	3.98576	6.73e-05	0.00757911	ID=gene8530;Dbxref=GeneID:100136107;Name=LOC100136107;description=chemokine	1554	10	F:GO:0001856; F:GO:0004930; P:GO:0007186; P:GO:0007369; P:GO:0007507; P:GO:0009966; C:GO:0016021; C:GO:0044464; P:GO:0048514; P:GO:0071624	F:complement component C5a binding; F:G protein-coupled receptor activity; P:G protein-coupled receptor signaling pathway; P:gastrulation; P:heart development; P:regulation of signal transduction; C:integral component of membrane; C:cell part; P:blood vessel morphogenesis; P:positive regulation of granulocyte chemotaxis	F:GO:0004930; P:GO:0007186; C:GO:0016021	PR00526 (PRINTS); IPR000276 (PRINTS); G3DSA:1.20.1070.10 (GENE3D); IPR000276 (PFAM); PTHR10489 (PANTHER); PTHR10489:SF670 (PANTHER); IPR017452 (PROSITE_PROFILES); cd14974 (CDD); SSF81321 (SUPERFAMILY)	F:G protein-coupled receptor activity; P:G protein-coupled receptor signaling pathway; C:integral component of membrane
110514034	LOC110514034	uncharacterized protein LOC110514034 isoform X3	unnamed protein product	57.2298	2.04462	0.516224	3.96073	7.47e-05	0.00820177	ID=gene4811;Dbxref=GeneID:110514034;Name=LOC110514034;gbkey=Gene;gene=LOC110514034;gene_biotype=protein_coding	11503	2	F:GO:0003876; P:GO:0032264	F:AMP deaminase activity; P:IMP salvage	no IPS match	no IPS match	no IPS match	EC:3.5.4.17; EC:3.5.4.6	Adenosine-phosphate deaminase; AMP deaminase
110537923	LOC110537923	nuclear protein 1-like	NUPR1_RATNuclear protein 1 OS=Rattus norvegicus OX=10116 GN=Nupr1 PE=2 SV=1	5919.96	2.0338	0.383558	5.30246	1.14e-07	3.55e-05	ID=gene21920;Dbxref=GeneID:110537923;Name=LOC110537923;gbkey=Gene;gene=LOC110537923;gene_biotype=protein_coding	1447	18	P:GO:0002526; F:GO:0003677; F:GO:0003682; F:GO:0005515; C:GO:0005634; C:GO:0005829; P:GO:0006473; P:GO:0008584; P:GO:0009636; P:GO:0031401; C:GO:0032993; P:GO:0035914; P:GO:0042771; P:GO:0043065; P:GO:0045786; P:GO:0048147; P:GO:0065003; P:GO:2000194	P:acute inflammatory response; F:DNA binding; F:chromatin binding; F:protein binding; C:nucleus; C:cytosol; P:protein acetylation; P:male gonad development; P:response to toxic substance; P:positive regulation of protein modification process; C:protein-DNA complex; P:skeletal muscle cell differentiation; P:intrinsic apoptotic signaling pathway in response to DNA damage by p53 class mediator; P:po…	no IPS match	no IPS match	no IPS match
110497897	LOC110497897	NACHT, LRR and PYD domains-containing protein 3-like	STXA_SYNHOStonustoxin subunit alpha OS=Synanceia horrida OX=13279 PE=1 SV=3	219.755	2.02814	0.370962	5.46724	4.57e-08	1.63e-05	ID=gene35443;Dbxref=GeneID:110497897;Name=LOC110497897;gbkey=Gene;gene=LOC110497897;gene_biotype=protein_coding	20515	NA			no GO terms	mobidb-lite (MOBIDB_LITE); mobidb-lite (MOBIDB_LITE); PS51257 (PROSITE_PROFILES)	no GO terms
110486156	LOC110486156	pyruvate dehydrogenase (acetyl-transferring) kinase isozyme 2, mitochondrial-like	PDK1_HUMAN	6159.86	2.0275	0.437619	4.63302	3.6e-06	0.000714147	ID=gene24223;Dbxref=GeneID:110486156;Name=LOC110486156;gbkey=Gene;gene=LOC110486156;gene_biotype=protein_coding	8449	1	F:GO:0004672	F:protein kinase activity	no IPS match	no IPS match	no IPS match
110508243	LOC110508243	E3 ubiquitin-protein ligase rnf213-alpha-like	R213A_DANREE3 ubiquitin-protein ligase rnf213-alpha OS=Danio rerio OX=7955 GN=rnf213a PE=3 SV=1	2566.07	2.01581	0.311389	6.4736	9.57e-11	5.89e-08	ID=gene45408;Dbxref=GeneID:110508243;Name=LOC110508243;gbkey=Gene;gene=LOC110508243;gene_biotype=protein_coding	55913	8	P:GO:0002040; F:GO:0004842; C:GO:0005829; P:GO:0006511; P:GO:0008015; P:GO:0016567; F:GO:0016887; F:GO:0046872	P:sprouting angiogenesis; F:ubiquitin-protein transferase activity; C:cytosol; P:ubiquitin-dependent protein catabolic process; P:blood circulation; P:protein ubiquitination; F:ATPase activity; F:metal ion binding	F:GO:0004842; F:GO:0016887	IPR003593 (SMART); G3DSA:3.40.50.300 (GENE3D); G3DSA:3.40.50.300 (GENE3D); IPR031248 (PANTHER); cd00009 (CDD); IPR027417 (SUPERFAMILY); IPR027417 (SUPERFAMILY)	F:ubiquitin-protein transferase activity; F:ATPase activity	EC:3.6.1.3; EC:3.6.1.15	Adenosinetriphosphatase; Nucleoside-triphosphate phosphatase
110526797	LOC110526797	cysteine--tRNA ligase, cytoplasmic-like	SYCC_HUMANCysteine--tRNA ligase, cytoplasmic OS=Homo sapiens OX=9606 GN=CARS PE=1 SV=3	139.559	2.01363	0.467615	4.30618	1.66e-05	0.00258481	ID=gene11654;Dbxref=GeneID:110526797;Name=LOC110526797;end_range=79807904,.;gbkey=Gene;gene=LOC110526797;gene_biotype=protein_coding;partial=true	26347	6	F:GO:0000049; F:GO:0004817; F:GO:0005524; C:GO:0005829; P:GO:0006423; F:GO:0042803	F:tRNA binding; F:cysteine-tRNA ligase activity; F:ATP binding; C:cytosol; P:cysteinyl-tRNA aminoacylation; F:protein homodimerization activity	no GO terms	mobidb-lite (MOBIDB_LITE)	no GO terms	EC:6.1.1.16	Cysteine--tRNA ligase
110498810	LOC110498810	leukocyte antigen CD37-like	LIN1_NYCCOLINE-1 reverse transcriptase homolog OS=Nycticebus coucang OX=9470 PE=3 SV=1	39.327	2.01108	0.533394	3.77034	0.000163022	0.0156794	ID=gene35996;Dbxref=GeneID:110498810;Name=LOC110498810;gbkey=Gene;gene=LOC110498810;gene_biotype=protein_coding	18330	NA			no IPS match	no IPS match	no IPS match
110487433	LOC110487433	inward rectifier potassium channel 16-like	NA	101.209	2.00608	0.529795	3.78652	0.00015277	0.0148383	ID=gene25215;Dbxref=GeneID:110487433;Name=LOC110487433;gbkey=Gene;gene=LOC110487433;gene_biotype=protein_coding	NA	NA	NA	NA	NA	NA	NA	NA	NA
110534540	LOC110534540	claudin-1-like	CLD7A_DANREClaudin-7-A OS=Danio rerio OX=7955 GN=cldn7a PE=2 SV=1	53.4833	2.00585	0.539257	3.71965	0.000199496	0.0180138	ID=gene156;Dbxref=GeneID:110534540;Name=LOC110534540;gbkey=Gene;gene=LOC110534540;gene_biotype=protein_coding	4294	3	F:GO:0005198; C:GO:0005923; C:GO:0016021	F:structural molecule activity; C:bicellular tight junction; C:integral component of membrane	no IPS match	no IPS match	no IPS match
110500638	LOC110500638	tapasin-related protein-like	TPSNR_MOUSETapasin-related protein OS=Mus musculus OX=10090 GN=Tapbpl PE=1 SV=2	120.333	2.00513	0.379613	5.28205	1.28e-07	3.89e-05	ID=gene37950;Dbxref=GeneID:110500638;Name=LOC110500638;gbkey=Gene;gene=LOC110500638;gene_biotype=protein_coding	6096	NA			no GO terms	IPR013783 (G3DSA:2.60.40.GENE3D); IPR003597 (PFAM); PTHR23411 (PANTHER); PTHR23411:SF2 (PANTHER); IPR036179 (SUPERFAMILY)	no GO terms
101268951	LOC101268951	tumor necrosis factor receptor superfamily member 5	Transposable element Tc1 transposase	50.8749	2.00129	0.343513	5.82594	5.68e-09	2.54e-06	ID=gene16995;Dbxref=GeneID:101268951;Name=LOC101268951;gbkey=Gene;gene=LOC101268951;gene_biotype=protein_coding	6185	3	F:GO:0003677; P:GO:0006313; P:GO:0015074	F:DNA binding; P:transposition, DNA-mediated; P:DNA integration	F:GO:0003677; P:GO:0006313; P:GO:0015074	G3DSA:3.30.420.470 (GENE3D); IPR002492 (PFAM); PF13518 (PFAM); PTHR23022 (PANTHER); PTHR23022:SF92 (PANTHER); IPR009057 (SUPERFAMILY)	F:DNA binding; P:transposition, DNA-mediated; P:DNA integration
100272210	socs1	suppressor of cytokine signaling 1	SOCS1_HUMANSuppressor of cytokine signaling 1 OS=Homo sapiens OX=9606 GN=SOCS1 PE=1 SV=1	363.286	1.99443	0.329775	6.04786	1.47e-09	7.35e-07	ID=gene54198;Dbxref=GeneID:100272210;Name=socs1;description=suppressor	6070	23	F:GO:0004860; F:GO:0005159; C:GO:0005654; C:GO:0005829; P:GO:0010533; F:GO:0019901; P:GO:0031100; P:GO:0032355; P:GO:0032496; P:GO:0032570; C:GO:0036464; P:GO:0038111; P:GO:0040008; P:GO:0042532; P:GO:0043372; P:GO:0043377; P:GO:0045444; P:GO:0045591; P:GO:0046627; P:GO:0050707; P:GO:0060334; P:GO:0071230; P:GO:0071407	F:protein kinase inhibitor activity; F:insulin-like growth factor receptor binding; C:nucleoplasm; C:cytosol; P:regulation of activation of Janus kinase activity; F:protein kinase binding; P:animal organ regeneration; P:response to estradiol; P:response to lipopolysaccharide; P:response to progesterone; C:cytoplasmic ribonucleoprotein granule; P:interleukin-7-mediated signaling pathway; P:regulat…	no IPS match	no IPS match	no IPS match
110488718	LOC110488718	free fatty acid receptor 2-like	GP183_SALSAG-protein coupled receptor 183 OS=Salmo salar OX=8030 GN=gpr183 PE=2 SV=1	37.1452	1.97755	0.443488	4.45908	8.23e-06	0.0014297	ID=gene2521;Dbxref=GeneID:110488718;Name=LOC110488718;gbkey=Gene;gene=LOC110488718;gene_biotype=protein_coding	9216	3	F:GO:0004930; P:GO:0007186; C:GO:0016021	F:G protein-coupled receptor activity; P:G protein-coupled receptor signaling pathway; C:integral component of membrane	F:GO:0004930; P:GO:0007186; C:GO:0016021	IPR000276 (PRINTS); G3DSA:1.20.1070.10 (GENE3D); IPR000276 (PFAM); PTHR24231:SF8 (PANTHER); PTHR24231 (PANTHER); IPR017452 (PROSITE_PROFILES); cd15170 (CDD); SSF81321 (SUPERFAMILY)	F:G protein-coupled receptor activity; P:G protein-coupled receptor signaling pathway; C:integral component of membrane
110501733	pseudogene	pseudogene	NA	41.7177	1.97015	0.475072	4.14706	3.37e-05	0.00432351	ID=gene38803;Dbxref=GeneID:110501733;Name=LOC110501733;gbkey=Gene;gene=LOC110501733;gene_biotype=pseudogene;pseudo=true	NA	NA	NA	NA	NA	NA	NA	NA	NA
110523269	LOC110523269	uncharacterized protein LOC110523269 isoform X1	NLRC5_ICTPUProtein NLRC5 OS=Ictalurus punctatus OX=7998 GN=nlrc5 PE=2 SV=1	54.0967	1.96514	0.482142	4.07585	4.58e-05	0.0056171	ID=gene8009;Dbxref=GeneID:110523269;Name=LOC110523269;gbkey=Gene;gene=LOC110523269;gene_biotype=protein_coding	28620	NA			no GO terms	G3DSA:3.40.50.300 (GENE3D); IPR007111 (PFAM); IPR041267 (PFAM); PTHR24106:SF175 (PANTHER); PTHR24106 (PANTHER); IPR007111 (PROSITE_PROFILES); cd00009 (CDD); IPR027417 (SUPERFAMILY)	no GO terms
110524383	mfsd12	major facilitator superfamily domain-containing protein 12	MFS12_HUMANMajor facilitator superfamily domain-containing protein 12 OS=Homo sapiens OX=9606 GN=MFSD12 PE=1 SV=2	43.1047	1.95228	0.421525	4.63148	3.63e-06	0.000714688	ID=gene9233;Dbxref=GeneID:110524383;Name=mfsd12;gbkey=Gene;gene=mfsd12;gene_biotype=protein_coding	9706	3	P:GO:0008643; F:GO:0015293; C:GO:0016021	P:carbohydrate transport; F:symporter activity; C:integral component of membrane	no GO terms	mobidb-lite (MOBIDB_LITE)	no GO terms
110494201	LOC110494201	matrix metalloproteinase-19-like	MMP21_DANREMatrix metallopeptidase-21 OS=Danio rerio OX=7955 GN=mmp21 PE=2 SV=2	115.971	1.95099	0.422931	4.61302	3.97e-06	0.00076588	ID=gene31912;Dbxref=GeneID:110494201;Name=LOC110494201;gbkey=Gene;gene=LOC110494201;gene_biotype=protein_coding	4891	4	F:GO:0004222; P:GO:0006508; F:GO:0008270; C:GO:0031012	F:metalloendopeptidase activity; P:proteolysis; F:zinc ion binding; C:extracellular matrix	F:GO:0004222	IPR036375 (G3DSA:2.110.10.GENE3D); IPR028724 (PTHR10201:PANTHER); PTHR10201 (PANTHER); IPR036375 (SUPERFAMILY)	F:metalloendopeptidase activity
110537209	LOC110537209	E3 ubiquitin-protein ligase NEURL3-like	NEUL1_MOUSEE3 ubiquitin-protein ligase NEURL1 OS=Mus musculus OX=10090 GN=Neurl1 PE=1 SV=1	924.126	1.94951	0.547271	3.56224	0.000367703	0.0294232	ID=gene21132;Dbxref=GeneID:110537209;Name=LOC110537209;gbkey=Gene;gene=LOC110537209;gene_biotype=protein_coding	5946	20	F:GO:0004842; F:GO:0005488; C:GO:0005886; P:GO:0006810; P:GO:0008285; P:GO:0016567; P:GO:0030317; C:GO:0030425; P:GO:0031346; P:GO:0032268; P:GO:0043065; C:GO:0043227; C:GO:0043229; C:GO:0044444; P:GO:0045746; P:GO:0048513; P:GO:0050769; P:GO:0065008; C:GO:0098794; P:GO:0120035	F:ubiquitin-protein transferase activity; F:binding; C:plasma membrane; P:transport; P:negative regulation of cell population proliferation; P:protein ubiquitination; P:flagellated sperm motility; C:dendrite; P:positive regulation of cell projection organization; P:regulation of cellular protein metabolic process; P:positive regulation of apoptotic process; C:membrane-bounded organelle; C:intrace…	no GO terms	IPR006573 (SMART); IPR006573 (PFAM); G3DSA:2.60.120.920 (GENE3D); IPR037962 (PANTHER); PTHR12429:SF6 (PANTHER); IPR006573 (PROSITE_PROFILES)	no GO terms
110500499	lncRNA	lncRNA	RS27A_ICTPUUbiquitin-40S ribosomal protein S27a OS=Ictalurus punctatus OX=7998 GN=rps27a PE=2 SV=2	3239.44	1.94739	0.369507	5.27025	1.36e-07	4.1e-05	ID=gene37797;Dbxref=GeneID:110500499;Name=LOC110500499;gbkey=Gene;gene=LOC110500499;gene_biotype=lncRNA	1038	NA			no GO terms	mobidb-lite (MOBIDB_LITE); mobidb-lite (MOBIDB_LITE)	no GO terms
101268933	cxcf1b	chemokine CXCF1b precursor	C-X-C motif chemokine 11-like	34.8701	1.94241	0.496317	3.91366	9.09e-05	0.00958673	ID=gene31109;Dbxref=GeneID:101268933;Name=cxcf1b;description=chemokine	1163	4	C:GO:0005576; P:GO:0006955; F:GO:0008009; P:GO:0060326	C:extracellular region; P:immune response; F:chemokine activity; P:cell chemotaxis	no IPS match	no IPS match	no IPS match
110499899	LOC110499899	uncharacterized protein LOC110499899	LORF2_MOUSELINE-1 retrotransposable element ORF2 protein OS=Mus musculus OX=10090 GN=Pol PE=1 SV=2	908.593	1.9321	0.384399	5.02627	5e-07	0.000133034	ID=gene37090;Dbxref=GeneID:110499899;Name=LOC110499899;gbkey=Gene;gene=LOC110499899;gene_biotype=protein_coding	9157	NA			no GO terms	IPR000477 (PFAM); PTHR45030 (PANTHER)	no GO terms
110536971	LOC110536971	programmed cell death 1 ligand 1-like	PD1L1_HUMANProgrammed cell death 1 ligand 1 OS=Homo sapiens OX=9606 GN=CD274 PE=1 SV=1	207.003	1.92587	0.445417	4.32375	1.53e-05	0.00243521	ID=gene20865;Dbxref=GeneID:110536971;Name=LOC110536971;gbkey=Gene;gene=LOC110536971;gene_biotype=protein_coding	5906	19	P:GO:0002845; F:GO:0005515; P:GO:0007166; C:GO:0009897; P:GO:0031295; C:GO:0031901; P:GO:0032689; P:GO:0032693; P:GO:0034097; P:GO:0046007; C:GO:0055038; C:GO:0070062; P:GO:1901998; P:GO:1903556; P:GO:1905399; P:GO:1905404; P:GO:2000562; P:GO:2001181; P:GO:2001186	P:positive regulation of tolerance induction to tumor cell; F:protein binding; P:cell surface receptor signaling pathway; C:external side of plasma membrane; P:T cell costimulation; C:early endosome membrane; P:negative regulation of interferon-gamma production; P:negative regulation of interleukin-10 production; P:response to cytokine; P:negative regulation of activated T cell proliferation; C:r…	no GO terms	IPR013106 (SMART); IPR003599 (SMART); IPR013106 (PFAM); IPR013783 (G3DSA:2.60.40.GENE3D); PTHR25466 (PANTHER); PTHR25466:SF1 (PANTHER); IPR007110 (PROSITE_PROFILES); IPR036179 (SUPERFAMILY)	no GO terms
110524880	LOC110524880	E-selectin-like	LYAM1_MOUSEL-selectin OS=Mus musculus OX=10090 GN=Sell PE=1 SV=1	27.0889	1.92183	0.42123	4.56242	5.06e-06	0.000951	ID=gene9781;Dbxref=GeneID:110524880;Name=LOC110524880;gbkey=Gene;gene=LOC110524880;gene_biotype=protein_coding	13196	35	F:GO:0001530; F:GO:0002020; P:GO:0002576; P:GO:0002691; F:GO:0005509; C:GO:0005615; C:GO:0005887; P:GO:0006954; P:GO:0007157; F:GO:0008201; C:GO:0009897; P:GO:0010572; P:GO:0014068; P:GO:0016339; C:GO:0031088; C:GO:0031092; P:GO:0032496; P:GO:0033198; P:GO:0033623; F:GO:0033691; P:GO:0034201; P:GO:0035584; F:GO:0042806; P:GO:0042981; F:GO:0043208; P:GO:0045785; F:GO:0048306; P:GO:0050829; F:GO:00…	F:lipopolysaccharide binding; F:protease binding; P:platelet degranulation; P:regulation of cellular extravasation; F:calcium ion binding; C:extracellular space; C:integral component of plasma membrane; P:inflammatory response; P:heterophilic cell-cell adhesion via plasma membrane cell adhesion molecules; F:heparin binding; C:external side of plasma membrane; P:positive regulation of platelet act…	no GO terms	IPR001304 (SMART); IPR000742 (PFAM); G3DSA:2.10.25.10 (GENE3D); IPR016186 (G3DSA:3.10.100.GENE3D); IPR001304 (PFAM); PTHR45120 (PANTHER); IPR000742 (PROSITE_PROFILES); IPR001304 (PROSITE_PROFILES); cd00054 (CDD); IPR033991 (CDD); IPR016187 (SUPERFAMILY)	no GO terms
110485442	LOC110485442	GTPase IMAP family member 4-like	LORF2_MOUSELINE-1 retrotransposable element ORF2 protein OS=Mus musculus OX=10090 GN=Pol PE=1 SV=2	121.64	1.91065	0.448546	4.25966	2.05e-05	0.00293462	ID=gene23324;Dbxref=GeneID:110485442;Name=LOC110485442;gbkey=Gene;gene=LOC110485442;gene_biotype=protein_coding;partial=true;start_range=.,3964617	29635	7	F:GO:0004519; F:GO:0005488; C:GO:0005829; P:GO:0006278; F:GO:0016779; P:GO:0032197; F:GO:0140097	F:endonuclease activity; F:binding; C:cytosol; P:RNA-dependent DNA biosynthetic process; F:nucleotidyltransferase activity; P:transposition, RNA-mediated; F:catalytic activity, acting on DNA	no IPS match	no IPS match	no IPS match
110528502	LOC110528502	integrin alpha-5-like	ITAV_CHICKIntegrin alpha-V OS=Gallus gallus OX=9031 GN=ITGAV PE=2 SV=1	63.0153	1.90718	0.437067	4.36359	1.28e-05	0.00209876	ID=gene13448;Dbxref=GeneID:110528502;Name=LOC110528502;gbkey=Gene;gene=LOC110528502;gene_biotype=protein_coding	58501	37	P:GO:0001568; F:GO:0001846; P:GO:0002376; F:GO:0005080; F:GO:0005178; P:GO:0006950; P:GO:0007160; P:GO:0007204; P:GO:0009605; P:GO:0009653; P:GO:0009790; C:GO:0009897; P:GO:0010745; P:GO:0016043; F:GO:0017134; P:GO:0030335; C:GO:0031253; F:GO:0031994; P:GO:0033627; P:GO:0033690; C:GO:0034683; C:GO:0034684; C:GO:0034685; C:GO:0035868; P:GO:0038027; P:GO:0038044; F:GO:0038132; P:GO:0042221; P:GO:00…	P:blood vessel development; F:opsonin binding; P:immune system process; F:protein kinase C binding; F:integrin binding; P:response to stress; P:cell-matrix adhesion; P:positive regulation of cytosolic calcium ion concentration; P:response to external stimulus; P:anatomical structure morphogenesis; P:embryo development; C:external side of plasma membrane; P:negative regulation of macrophage derive…	no IPS match	no IPS match	no IPS match
110521242	LOC110521242	protein PML-like	protein PML-like	94.8539	1.90614	0.488827	3.89941	9.64e-05	0.00999021	ID=gene6170;Dbxref=GeneID:110521242;Name=LOC110521242;gbkey=Gene;gene=LOC110521242;gene_biotype=protein_coding	6789	3	F:GO:0003677; P:GO:0006313; P:GO:0015074	F:DNA binding; P:transposition, DNA-mediated; P:DNA integration	no GO terms	IPR038717 (PFAM); G3DSA:3.30.420.470 (GENE3D); PTHR23022 (PANTHER); PTHR23022:SF92 (PANTHER)	no GO terms
110485900	LOC110485900	tensin-4-like	TENS4_HUMANTensin-4 OS=Homo sapiens OX=9606 GN=TNS4 PE=1 SV=3	147.296	1.89508	0.422364	4.48683	7.23e-06	0.00128585	ID=gene23856;Dbxref=GeneID:110485900;Name=LOC110485900;gbkey=Gene;gene=LOC110485900;gene_biotype=protein_coding;partial=true	15343	2	C:GO:0030054; C:GO:0044464	C:cell junction; C:cell part	no GO terms	mobidb-lite (MOBIDB_LITE); mobidb-lite (MOBIDB_LITE); mobidb-lite (MOBIDB_LITE)	no GO terms
101268908	il2rc2	interleukin-2 receptor gamma chain-2 precursor		41.4359	1.88051	0.47073	3.99487	6.47e-05	0.00746591	ID=gene46327;Dbxref=GeneID:101268908;Name=il2rc2;description=interleukin-2	6390	NA			no IPS match	no IPS match	no IPS match
110537995	LOC110537995	cell adhesion molecule 4-like	CADM4_XENLACell adhesion molecule 4 OS=Xenopus laevis OX=8355 GN=cadm4 PE=2 SV=1	50.2657	1.87903	0.478292	3.92862	8.54e-05	0.00913986	ID=gene2066;Dbxref=GeneID:110537995;Name=LOC110537995;gbkey=Gene;gene=LOC110537995;gene_biotype=protein_coding;partial=true	42673	36	P:GO:0007156; P:GO:0007157; C:GO:0008021; P:GO:0008037; P:GO:0009826; P:GO:0010801; C:GO:0016323; P:GO:0016338; F:GO:0019903; F:GO:0030165; C:GO:0030424; C:GO:0030425; P:GO:0030948; F:GO:0030971; C:GO:0031252; P:GO:0035020; P:GO:0042127; P:GO:0042271; F:GO:0042803; F:GO:0043183; F:GO:0043184; C:GO:0044291; P:GO:0050732; P:GO:0051606; P:GO:0060348; P:GO:0061041; C:GO:0098685; P:GO:0098880; P:GO:00…	P:homophilic cell adhesion via plasma membrane adhesion molecules; P:heterophilic cell-cell adhesion via plasma membrane cell adhesion molecules; C:synaptic vesicle; P:cell recognition; P:unidimensional cell growth; P:negative regulation of peptidyl-threonine phosphorylation; C:basolateral plasma membrane; P:calcium-independent cell-cell adhesion via plasma membrane cell-adhesion molecules; F:pro…	no IPS match	no IPS match	no IPS match
110516762	LOC110516762	GTPase IMAP family member 7-like	GIMA7_HUMANGTPase IMAP family member 7 OS=Homo sapiens OX=9606 GN=GIMAP7 PE=1 SV=1	82.964	1.8754	0.519941	3.60696	0.000309809	0.0256959	ID=gene52640;Dbxref=GeneID:110516762;Name=LOC110516762;gbkey=Gene;gene=LOC110516762;gene_biotype=protein_coding	1216	1	F:GO:0005525	F:GTP binding	F:GO:0005525	G3DSA:3.40.50.300 (GENE3D); IPR006703 (PFAM); mobidb-lite (MOBIDB_LITE); mobidb-lite (MOBIDB_LITE); PTHR10903 (PANTHER); PTHR10903:SF61 (PANTHER); IPR006703 (PROSITE_PROFILES); cd01852 (CDD); IPR027417 (SUPERFAMILY)	F:GTP binding
110533568	LOC110533568	uncharacterized protein LOC110533568 isoform X2	DERL2_HUMANDerlin-2 OS=Homo sapiens OX=9606 GN=DERL2 PE=1 SV=1	107.335	1.87266	0.47038	3.98117	6.86e-05	0.00764113	ID=gene17755;Dbxref=GeneID:110533568;Name=LOC110533568;gbkey=Gene;gene=LOC110533568;gene_biotype=protein_coding	14972	12	P:GO:0001967; F:GO:0005515; C:GO:0005769; C:GO:0005770; C:GO:0005785; P:GO:0008284; C:GO:0030176; P:GO:0030307; P:GO:0030433; P:GO:0030968; C:GO:0048500; P:GO:1904153	P:suckling behavior; F:protein binding; C:early endosome; C:late endosome; C:signal recognition particle receptor complex; P:positive regulation of cell population proliferation; C:integral component of endoplasmic reticulum membrane; P:positive regulation of cell growth; P:ubiquitin-dependent ERAD pathway; P:endoplasmic reticulum unfolded protein response; C:signal recognition particle; P:negati…	no GO terms	mobidb-lite (MOBIDB_LITE)	no GO terms
110523752	LOC110523752	scavenger receptor class F member 2-like	SREC2_MOUSEScavenger receptor class F member 2 OS=Mus musculus OX=10090 GN=Scarf2 PE=1 SV=1	30.3344	1.86071	0.414235	4.49191	7.06e-06	0.00126316	ID=gene8549;Dbxref=GeneID:110523752;Name=LOC110523752;gbkey=Gene;gene=LOC110523752;gene_biotype=protein_coding	9333	1	P:GO:0007157	P:heterophilic cell-cell adhesion via plasma membrane cell adhesion molecules	P:GO:0007157	mobidb-lite (MOBIDB_LITE); mobidb-lite (MOBIDB_LITE); mobidb-lite (MOBIDB_LITE); mobidb-lite (MOBIDB_LITE); mobidb-lite (MOBIDB_LITE); mobidb-lite (MOBIDB_LITE); mobidb-lite (MOBIDB_LITE); mobidb-lite (MOBIDB_LITE); IPR033327 (PTHR24043:PANTHER); PTHR24043 (PANTHER)	P:heterophilic cell-cell adhesion via plasma membrane cell adhesion molecules
110496128	LOC110496128	PR domain zinc finger protein 1-like isoform X1	MYNN_DANREMyoneurin OS=Danio rerio OX=7955 GN=mynn PE=2 SV=1	123.273	1.85791	0.240064	7.73925	1e-14	1.14e-11	ID=gene33677;Dbxref=GeneID:110496128;Name=LOC110496128;gbkey=Gene;gene=LOC110496128;gene_biotype=protein_coding	12964	9	F:GO:0003690; P:GO:0006357; C:GO:0044424; F:GO:0046872; P:GO:0048522; P:GO:0048703; P:GO:0050767; P:GO:0051962; P:GO:0060059	F:double-stranded DNA binding; P:regulation of transcription by RNA polymerase II; C:intracellular part; F:metal ion binding; P:positive regulation of cellular process; P:embryonic viscerocranium morphogenesis; P:regulation of neurogenesis; P:positive regulation of nervous system development; P:embryonic retina morphogenesis in camera-type eye	no GO terms	mobidb-lite (MOBIDB_LITE); mobidb-lite (MOBIDB_LITE); mobidb-lite (MOBIDB_LITE); mobidb-lite (MOBIDB_LITE); PTHR44494 (PANTHER)	no GO terms
110500829	LOC110500829	zonadhesin-like	ZAN_RABITZonadhesin (Fragment) OS=Oryctolagus cuniculus OX=9986 GN=ZAN PE=2 SV=2	430.533	1.85505	0.478548	3.87642	0.000106006	0.0107932	ID=gene37608;Dbxref=GeneID:110500829;Name=LOC110500829;gbkey=Gene;gene=LOC110500829;gene_biotype=protein_coding	16668	5	F:GO:0005515; C:GO:0005576; C:GO:0005886; F:GO:0050840; P:GO:2000359	F:protein binding; C:extracellular region; C:plasma membrane; F:extracellular matrix binding; P:regulation of binding of sperm to zona pellucida	no IPS match	no IPS match	no IPS match
110537004	LOC110537004	integrin alpha-2-like	ITA2_HUMANIntegrin alpha-2 OS=Homo sapiens OX=9606 GN=ITGA2 PE=1 SV=1	1074.86	1.85039	0.301932	6.12851	8.87e-10	4.76e-07	ID=gene20906;Dbxref=GeneID:110537004;Name=LOC110537004;gbkey=Gene;gene=LOC110537004;gene_biotype=protein_coding	40393	8	F:GO:0005515; P:GO:0007275; C:GO:0008305; P:GO:0010033; P:GO:0031589; F:GO:0044877; P:GO:0048522; P:GO:0051716	F:protein binding; P:multicellular organism development; C:integrin complex; P:response to organic substance; P:cell-substrate adhesion; F:protein-containing complex binding; P:positive regulation of cellular process; P:cellular response to stimulus	no IPS match	no IPS match	no IPS match
110495623	LOC110495623	uncharacterized protein LOC110495623	PLCX1_DANREPI-PLC X domain-containing protein 1 OS=Danio rerio OX=7955 GN=plcxd1 PE=2 SV=1	298.63	1.84977	0.484173	3.82048	0.000133191	0.0131091	ID=gene33112;Dbxref=GeneID:110495623;Name=LOC110495623;gbkey=Gene;gene=LOC110495623;gene_biotype=protein_coding	3602	NA			no GO terms	PTHR13593:SF24 (PANTHER); PTHR13593 (PANTHER)	no GO terms
110487738	LOC110487738	adhesion G protein-coupled receptor E1-like	AGRL3_MOUSEAdhesion G protein-coupled receptor L3 OS=Mus musculus OX=10090 GN=Adgrl3 PE=1 SV=3	298.075	1.84888	0.433981	4.26028	2.04e-05	0.00293462	ID=gene26817;Dbxref=GeneID:110487738;Name=LOC110487738;gbkey=Gene;gene=LOC110487738;gene_biotype=protein_coding	11492	18	P:GO:0001764; F:GO:0004930; F:GO:0005509; F:GO:0005515; C:GO:0005911; P:GO:0007186; P:GO:0007420; C:GO:0014069; F:GO:0015643; F:GO:0016524; P:GO:0019932; C:GO:0030424; P:GO:0031987; P:GO:0042220; P:GO:0051965; P:GO:0098742; C:GO:0098978; C:GO:0099056	P:neuron migration; F:G protein-coupled receptor activity; F:calcium ion binding; F:protein binding; C:cell-cell junction; P:G protein-coupled receptor signaling pathway; P:brain development; C:postsynaptic density; F:toxic substance binding; F:latrotoxin receptor activity; P:second-messenger-mediated signaling; C:axon; P:locomotion involved in locomotory behavior; P:response to cocaine; P:positi…	no IPS match	no IPS match	no IPS match
110488097	LOC110488097	serine/threonine-protein kinase Sgk1-like isoform X2	SGK1_DANRESerine/threonine-protein kinase Sgk1 OS=Danio rerio OX=7955 GN=sgk1 PE=2 SV=1	1168.53	1.84496	0.50951	3.62106	0.000293403	0.0246818	ID=gene25827;Dbxref=GeneID:110488097;Name=LOC110488097;gbkey=Gene;gene=LOC110488097;gene_biotype=protein_coding	17119	45	P:GO:0000132; P:GO:0001738; P:GO:0001841; F:GO:0003682; F:GO:0004711; F:GO:0005524; F:GO:0005543; C:GO:0005634; C:GO:0005783; C:GO:0005829; C:GO:0005915; P:GO:0006357; P:GO:0006915; P:GO:0006954; P:GO:0007097; P:GO:0007405; P:GO:0007502; P:GO:0007596; P:GO:0008078; F:GO:0015459; P:GO:0016332; P:GO:0018105; P:GO:0021591; P:GO:0021744; P:GO:0030031; F:GO:0030374; C:GO:0031226; P:GO:0034334; P:GO:00…	P:establishment of mitotic spindle orientation; P:morphogenesis of a polarized epithelium; P:neural tube formation; F:chromatin binding; F:ribosomal protein S6 kinase activity; F:ATP binding; F:phospholipid binding; C:nucleus; C:endoplasmic reticulum; C:cytosol; C:zonula adherens; P:regulation of transcription by RNA polymerase II; P:apoptotic process; P:inflammatory response; P:nuclear migration…	no GO terms	mobidb-lite (MOBIDB_LITE); mobidb-lite (MOBIDB_LITE)	no GO terms	EC:2.7.11	Transferring phosphorus-containing groups
110514551	LOC110514551	poly [ADP-ribose] polymerase 14-like	H2AY_CHICKCore histone macro-H2A.1 OS=Gallus gallus OX=9031 GN=H2AFY PE=1 SV=3	19.408	1.83808	0.525471	3.49797	0.000468812	0.0350446	ID=gene50541;Dbxref=GeneID:110514551;Name=LOC110514551;end_range=3510,.;gbkey=Gene;gene=LOC110514551;gene_biotype=protein_coding;partial=true	3468	18	P:GO:0000122; C:GO:0000785; F:GO:0003682; F:GO:0003690; F:GO:0003714; F:GO:0003950; C:GO:0005829; F:GO:0019899; C:GO:0031981; P:GO:0033044; P:GO:0035563; P:GO:0040029; P:GO:0042531; P:GO:0042532; P:GO:0060336; P:GO:0070212; F:GO:0070403; P:GO:1902216	P:negative regulation of transcription by RNA polymerase II; C:chromatin; F:chromatin binding; F:double-stranded DNA binding; F:transcription corepressor activity; F:NAD+ ADP-ribosyltransferase activity; C:cytosol; F:enzyme binding; C:nuclear lumen; P:regulation of chromosome organization; P:positive regulation of chromatin binding; P:regulation of gene expression, epigenetic; P:positive regulati…	no GO terms	IPR002589 (PFAM); G3DSA:3.40.220.10 (GENE3D); PTHR14453 (PANTHER); IPR034401 (PTHR14453:PANTHER); IPR002589 (PROSITE_PROFILES); SSF52949 (SUPERFAMILY)	no GO terms	EC:2.4.2.30	NAD(+) ADP-ribosyltransferase
110492007	LOC110492007	LIM domain and actin-binding protein 1-like isoform X1	LIMA1_PIGLIM domain and actin-binding protein 1 OS=Sus scrofa OX=9823 GN=LIMA1 PE=2 SV=1	114.681	1.83221	0.323835	5.65783	1.53e-08	6.47e-06	ID=gene29688;Dbxref=GeneID:110492007;Name=LOC110492007;gbkey=Gene;gene=LOC110492007;gene_biotype=protein_coding	13690	3	P:GO:0030835; F:GO:0051015; P:GO:0051017	P:negative regulation of actin filament depolymerization; F:actin filament binding; P:actin filament bundle assembly	P:GO:0030835; F:GO:0051015; P:GO:0051017	mobidb-lite (MOBIDB_LITE); mobidb-lite (MOBIDB_LITE); mobidb-lite (MOBIDB_LITE); mobidb-lite (MOBIDB_LITE); mobidb-lite (MOBIDB_LITE); mobidb-lite (MOBIDB_LITE); mobidb-lite (MOBIDB_LITE); mobidb-lite (MOBIDB_LITE); IPR028740 (PTHR24206:PANTHER); PTHR24206 (PANTHER); SSF57716 (SUPERFAMILY)	P:negative regulation of actin filament depolymerization; F:actin filament binding; P:actin filament bundle assembly
110521293	LOC110521293	UPF0676 protein C1494.01-like		905.121	1.82525	0.322844	5.65364	1.57e-08	6.53e-06	ID=gene6231;Dbxref=GeneID:110521293;Name=LOC110521293;gbkey=Gene;gene=LOC110521293;gene_biotype=protein_coding	5595	NA			no IPS match	no IPS match	no IPS match
110499433	LOC110499433	ras-related protein Rab-40B	RAB13_DANRERas-related protein Rab-13 OS=Danio rerio OX=7955 GN=rab13 PE=1 SV=1	112.002	1.8226	0.496687	3.66953	0.000243	0.0211654	ID=gene36702;Dbxref=GeneID:110499433;Name=LOC110499433;gbkey=Gene;gene=LOC110499433;gene_biotype=protein_coding	34132	13	P:GO:0001525; C:GO:0005794; C:GO:0005886; P:GO:0015031; P:GO:0016043; P:GO:0016197; C:GO:0030054; P:GO:0034613; P:GO:0035556; C:GO:0044446; C:GO:0055037; P:GO:0070887; C:GO:0120025	P:angiogenesis; C:Golgi apparatus; C:plasma membrane; P:protein transport; P:cellular component organization; P:endosomal transport; C:cell junction; P:cellular protein localization; P:intracellular signal transduction; C:intracellular organelle part; C:recycling endosome; P:cellular response to chemical stimulus; C:plasma membrane bounded cell projection	no IPS match	no IPS match	no IPS match
110517408	LOC110517408	tripartite motif-containing protein 16-like	STXB_SYNHOStonustoxin subunit beta OS=Synanceia horrida OX=13279 PE=1 SV=3	172.938	1.80916	0.367146	4.92763	8.32e-07	0.000198199	ID=gene53253;Dbxref=GeneID:110517408;Name=LOC110517408;gbkey=Gene;gene=LOC110517408;gene_biotype=protein_coding	6714	1	F:GO:0008270	F:zinc ion binding	no GO terms	mobidb-lite (MOBIDB_LITE); mobidb-lite (MOBIDB_LITE)	no GO terms
110531965	LOC110531965	uncharacterized protein LOC110531965	PPHLN_MOUSEPeriphilin-1 OS=Mus musculus OX=10090 GN=Pphln1 PE=1 SV=1	2017.96	1.80651	0.325053	5.55758	2.74e-08	1.06e-05	ID=gene16340;Dbxref=GeneID:110531965;Name=LOC110531965;gbkey=Gene;gene=LOC110531965;gene_biotype=protein_coding	8400	7	F:GO:0005515; C:GO:0005654; C:GO:0005694; C:GO:0005794; C:GO:0005829; P:GO:0031424; P:GO:0045892	F:protein binding; C:nucleoplasm; C:chromosome; C:Golgi apparatus; C:cytosol; P:keratinization; P:negative regulation of transcription, DNA-templated	no IPS match	no IPS match	no IPS match
110526480	LOC110526480	interferon regulatory factor 8-like	IRF8_CHICKInterferon regulatory factor 8 OS=Gallus gallus OX=9031 GN=IRF8 PE=2 SV=1	302.227	1.80488	0.379482	4.75617	1.97e-06	0.000425226	ID=gene11306;Dbxref=GeneID:110526480;Name=LOC110526480;gbkey=Gene;gene=LOC110526480;gene_biotype=protein_coding	7990	4	F:GO:0003700; F:GO:0005515; P:GO:0006355; F:GO:0044212	F:DNA-binding transcription factor activity; F:protein binding; P:regulation of transcription, DNA-templated; F:transcription regulatory region DNA binding	F:GO:0003700; F:GO:0005515; P:GO:0006355; F:GO:0044212	IPR019471 (SMART); IPR019471 (PFAM); IPR017855 (G3DSA:2.60.200.GENE3D); PTHR11949:SF7 (PANTHER); IPR001346 (PANTHER); IPR008984 (SUPERFAMILY)	F:DNA-binding transcription factor activity; F:protein binding; P:regulation of transcription, DNA-templated; F:transcription regulatory region DNA binding
110526235	LOC110526235	adhesion G-protein coupled receptor G5-like	AGRG6_DANREAdhesion G-protein coupled receptor G6 OS=Danio rerio OX=7955 GN=adgrg6 PE=1 SV=1	42.1338	1.78767	0.52752	3.38882	0.000701944	0.0469984	ID=gene11024;Dbxref=GeneID:110526235;Name=LOC110526235;gbkey=Gene;gene=LOC110526235;gene_biotype=protein_coding	7175	14	P:GO:0001503; F:GO:0004930; F:GO:0005518; P:GO:0007005; P:GO:0007166; P:GO:0007186; C:GO:0016021; P:GO:0019933; P:GO:0032290; P:GO:0048932; F:GO:0050840; P:GO:0060347; P:GO:0060879; P:GO:1903670	P:ossification; F:G protein-coupled receptor activity; F:collagen binding; P:mitochondrion organization; P:cell surface receptor signaling pathway; P:G protein-coupled receptor signaling pathway; C:integral component of membrane; P:cAMP-mediated signaling; P:peripheral nervous system myelin formation; P:myelination of posterior lateral line nerve axons; F:extracellular matrix binding; P:heart tra…	no GO terms	IPR000203 (PFAM); G3DSA:2.60.220.50 (GENE3D); IPR000203 (PROSITE_PROFILES)	no GO terms
110501369	LOC110501369	major histocompatibility complex class I-related gene protein-like	HMR1_PONPYMajor histocompatibility complex class I-related gene protein OS=Pongo pygmaeus OX=9600 GN=MR1 PE=2 SV=1	35.7383	1.77187	0.43035	4.11727	3.83e-05	0.00481716	ID=gene38394;Dbxref=GeneID:110501369;Name=LOC110501369;gbkey=Gene;gene=LOC110501369;gene_biotype=protein_coding	2312	4	P:GO:0002376; C:GO:0016020; C:GO:0044464; P:GO:0050896	P:immune system process; C:membrane; C:cell part; P:response to stimulus	no GO terms	IPR003597 (SMART); IPR037055 (G3DSA:3.30.500.GENE3D); IPR003597 (PFAM); IPR013783 (G3DSA:2.60.40.GENE3D); PTHR16675:SF191 (PANTHER); PTHR16675 (PANTHER); IPR007110 (PROSITE_PROFILES); cd07698 (CDD); IPR011162 (SUPERFAMILY); IPR036179 (SUPERFAMILY)	no GO terms
110494671	LOC110494671	ubiquitin-like modifier-activating enzyme 1	LADD_ONCMYLadderlectin OS=Oncorhynchus mykiss OX=8022 PE=1 SV=2	574.671	1.76915	0.256184	6.90579	4.99e-12	3.6e-09	ID=gene32423;Dbxref=GeneID:110494671;Name=LOC110494671;gbkey=Gene;gene=LOC110494671;gene_biotype=protein_coding;partial=true	67548	14	F:GO:0000166; C:GO:0005615; C:GO:0005634; C:GO:0005829; C:GO:0005886; C:GO:0005903; F:GO:0008061; F:GO:0019781; F:GO:0030246; P:GO:0043152; F:GO:0043167; C:GO:0044194; P:GO:0045116; P:GO:0050829	F:nucleotide binding; C:extracellular space; C:nucleus; C:cytosol; C:plasma membrane; C:brush border; F:chitin binding; F:NEDD8 activating enzyme activity; F:carbohydrate binding; P:induction of bacterial agglutination; F:ion binding; C:cytolytic granule; P:protein neddylation; P:defense response to Gram-negative bacterium	no GO terms	mobidb-lite (MOBIDB_LITE); mobidb-lite (MOBIDB_LITE); mobidb-lite (MOBIDB_LITE)	no GO terms
110491408	LOC110491408	centrosomal protein of 55 kDa-like	CEP55_DANRECentrosomal protein of 55 kDa OS=Danio rerio OX=7955 GN=cep55 PE=2 SV=1	85.0525	1.76446	0.371099	4.7547	1.99e-06	0.000425226	ID=gene28967;Dbxref=GeneID:110491408;Name=LOC110491408;gbkey=Gene;gene=LOC110491408;gene_biotype=protein_coding	10007	6	P:GO:0000281; P:GO:0014066; P:GO:0021549; C:GO:0044424; P:GO:0051896; P:GO:1904888	P:mitotic cytokinesis; P:regulation of phosphatidylinositol 3-kinase signaling; P:cerebellum development; C:intracellular part; P:regulation of protein kinase B signaling; P:cranial skeletal system development	no IPS match	no IPS match	no IPS match
110491577	LOC110491577	uncharacterized protein LOC110491577 isoform X2	unnamed protein product	209.74	1.76105	0.391248	4.50111	6.76e-06	0.00121707	ID=gene29141;Dbxref=GeneID:110491577;Name=LOC110491577;gbkey=Gene;gene=LOC110491577;gene_biotype=protein_coding	8705	1	C:GO:0016021	C:integral component of membrane	no IPS match	no IPS match	no IPS match
110530599	LOC110530599	matrix metalloproteinase-14-like	MMP21_DANREMatrix metallopeptidase-21 OS=Danio rerio OX=7955 GN=mmp21 PE=2 SV=2	48.9484	1.7567	0.474677	3.70084	0.000214888	0.0190662	ID=gene15211;Dbxref=GeneID:110530599;Name=LOC110530599;gbkey=Gene;gene=LOC110530599;gene_biotype=protein_coding	16115	1	P:GO:0007368	P:determination of left/right symmetry	no GO terms	G3DSA:3.30.420.470 (GENE3D)	no GO terms
110535123	LOC110535123	endoplasmic reticulum aminopeptidase 1-like	ERAP1_HUMANEndoplasmic reticulum aminopeptidase 1 OS=Homo sapiens OX=9606 GN=ERAP1 PE=1 SV=3	1234.73	1.74759	0.291686	5.99132	2.08e-09	9.6e-07	ID=gene20613;Dbxref=GeneID:110535123;Name=LOC110535123;gbkey=Gene;gene=LOC110535123;gene_biotype=protein_coding;partial=true	21175	21	P:GO:0002250; F:GO:0004175; F:GO:0005138; F:GO:0005151; F:GO:0005164; C:GO:0005576; C:GO:0005788; C:GO:0005789; C:GO:0005829; P:GO:0006509; P:GO:0008217; F:GO:0008270; P:GO:0009617; C:GO:0016021; P:GO:0019885; F:GO:0042277; P:GO:0043171; P:GO:0045088; P:GO:0045444; P:GO:0045766; F:GO:0070006	P:adaptive immune response; F:endopeptidase activity; F:interleukin-6 receptor binding; F:interleukin-1, type II receptor binding; F:tumor necrosis factor receptor binding; C:extracellular region; C:endoplasmic reticulum lumen; C:endoplasmic reticulum membrane; C:cytosol; P:membrane protein ectodomain proteolysis; P:regulation of blood pressure; F:zinc ion binding; P:response to bacterium; C:inte…	C:GO:0005789; P:GO:0006508; P:GO:0008217; P:GO:0019885; F:GO:0070006	G3DSA:1.25.50.20 (GENE3D); G3DSA:1.25.50.20 (GENE3D); IPR001930 (PANTHER); IPR033520 (PTHR11533:PANTHER)	C:endoplasmic reticulum membrane; P:proteolysis; P:regulation of blood pressure; P:antigen processing and presentation of endogenous peptide antigen via MHC class I; F:metalloaminopeptidase activity	EC:3.4.11	Acting on peptide bonds (peptidases)
100136300	LOC100136300	tapasin-related	TPSNR_MOUSETapasin-related protein OS=Mus musculus OX=10090 GN=Tapbpl PE=1 SV=2	805.566	1.74649	0.359497	4.85815	1.18e-06	0.000267063	ID=gene4495;Dbxref=GeneID:100136300;Name=LOC100136300;description=tapasin-related;gbkey=Gene;gene=LOC100136300;gene_biotype=protein_coding	5073	8	P:GO:0002590; F:GO:0005515; C:GO:0005783; C:GO:0005794; C:GO:0031090; C:GO:0044425; C:GO:0044446; F:GO:0044877	P:negative regulation of antigen processing and presentation of peptide antigen via MHC class I; F:protein binding; C:endoplasmic reticulum; C:Golgi apparatus; C:organelle membrane; C:membrane part; C:intracellular organelle part; F:protein-containing complex binding	no GO terms	PTHR23411:SF3 (PANTHER); PTHR23411 (PANTHER)	no GO terms
110503766	LOC110503766	L-amino-acid oxidase-like	OXLA_SIGCAL-amino-acid oxidase OS=Siganus canaliculatus OX=75042 PE=1 SV=2	94.0819	1.73958	0.382545	4.5474	5.43e-06	0.00101501	ID=gene40237;Dbxref=GeneID:110503766;Name=LOC110503766;gbkey=Gene;gene=LOC110503766;gene_biotype=protein_coding	4711	2	F:GO:0016491; P:GO:0055114	F:oxidoreductase activity; P:oxidation-reduction process	F:GO:0016491; P:GO:0055114	G3DSA:1.10.10.1620 (GENE3D); G3DSA:3.30.70.2100 (GENE3D); IPR036188 (G3DSA:3.50.50.GENE3D); IPR002937 (PFAM); PTHR10742:SF21 (PANTHER); PTHR10742 (PANTHER); IPR036188 (SUPERFAMILY); SSF54373 (SUPERFAMILY)	F:oxidoreductase activity; P:oxidation-reduction process
110501730	LOC110501730	guanylate-binding protein 1-like	GBP6_PONABGuanylate-binding protein 6 OS=Pongo abelii OX=9601 GN=GBP6 PE=2 SV=1	245.126	1.7379	0.418736	4.15034	3.32e-05	0.00429098	ID=gene38804;Dbxref=GeneID:110501730;Name=LOC110501730;gbkey=Gene;gene=LOC110501730;gene_biotype=protein_coding	12678	3	F:GO:0003677; P:GO:0006313; P:GO:0015074	F:DNA binding; P:transposition, DNA-mediated; P:DNA integration	F:GO:0003677; P:GO:0006313; P:GO:0015074	IPR002492 (PFAM); IPR038717 (PFAM); G3DSA:3.30.420.470 (GENE3D); PTHR23022:SF92 (PANTHER); PTHR23022 (PANTHER); IPR009057 (SUPERFAMILY)	F:DNA binding; P:transposition, DNA-mediated; P:DNA integration
110507636	LOC110507636	high affinity immunoglobulin gamma Fc receptor I-like	FCGR3_RATLow affinity immunoglobulin gamma Fc region receptor III OS=Rattus norvegicus OX=10116 GN=Fcgr3 PE=2 SV=1	508.423	1.72955	0.412019	4.19776	2.7e-05	0.00366802	ID=gene43877;Dbxref=GeneID:110507636;Name=LOC110507636;gbkey=Gene;gene=LOC110507636;gene_biotype=protein_coding	2983	NA			no GO terms	IPR003599 (SMART); IPR007110 (PFAM); IPR013783 (G3DSA:2.60.40.GENE3D); PTHR11481:SF91 (PANTHER); PTHR11481 (PANTHER); IPR007110 (PROSITE_PROFILES); IPR036179 (SUPERFAMILY)	no GO terms
110527633	mgst1	microsomal glutathione S-transferase 1	MGST1_HUMANMicrosomal glutathione S-transferase 1 OS=Homo sapiens OX=9606 GN=MGST1 PE=1 SV=1	302.143	1.71561	0.364545	4.70618	2.52e-06	0.000532331	ID=gene12488;Dbxref=GeneID:110527633;Name=mgst1;gbkey=Gene;gene=mgst1;gene_biotype=protein_coding;partial=true	8150	26	P:GO:0001516; F:GO:0004364; F:GO:0004602; C:GO:0005634; C:GO:0005741; C:GO:0005778; C:GO:0005789; C:GO:0005886; P:GO:0006749; P:GO:0006805; P:GO:0010243; C:GO:0016021; P:GO:0032496; P:GO:0033327; C:GO:0035577; P:GO:0042493; F:GO:0042803; F:GO:0043295; P:GO:0043312; C:GO:0045177; F:GO:0050220; P:GO:0055114; P:GO:0070207; P:GO:0071449; P:GO:0098869; P:GO:1901687	P:prostaglandin biosynthetic process; F:glutathione transferase activity; F:glutathione peroxidase activity; C:nucleus; C:mitochondrial outer membrane; C:peroxisomal membrane; C:endoplasmic reticulum membrane; C:plasma membrane; P:glutathione metabolic process; P:xenobiotic metabolic process; P:response to organonitrogen compound; C:integral component of membrane; P:response to lipopolysaccharide…	no IPS match	no IPS match	no IPS match	EC:5.3.99.3; EC:2.5.1.18; EC:1.11.1.9; EC:1.11.1.7	Prostaglandin-E synthase; Glutathione transferase; Glutathione peroxidase; Peroxidase
110532657	LOC110532657	LIM domain and actin-binding protein 1-like isoform X1	LIMA1_PIGLIM domain and actin-binding protein 1 OS=Sus scrofa OX=9823 GN=LIMA1 PE=2 SV=1	111.107	1.70881	0.46069	3.70924	0.00020788	0.0186002	ID=gene17041;Dbxref=GeneID:110532657;Name=LOC110532657;gbkey=Gene;gene=LOC110532657;gene_biotype=protein_coding	13852	11	C:GO:0001725; C:GO:0001726; C:GO:0005829; P:GO:0016477; P:GO:0030299; P:GO:0030835; C:GO:0031526; P:GO:0031529; P:GO:0042632; F:GO:0051015; P:GO:0051017	C:stress fiber; C:ruffle; C:cytosol; P:cell migration; P:intestinal cholesterol absorption; P:negative regulation of actin filament depolymerization; C:brush border membrane; P:ruffle organization; P:cholesterol homeostasis; F:actin filament binding; P:actin filament bundle assembly	P:GO:0030835; F:GO:0051015; P:GO:0051017	mobidb-lite (MOBIDB_LITE); mobidb-lite (MOBIDB_LITE); mobidb-lite (MOBIDB_LITE); mobidb-lite (MOBIDB_LITE); mobidb-lite (MOBIDB_LITE); mobidb-lite (MOBIDB_LITE); mobidb-lite (MOBIDB_LITE); IPR028740 (PTHR24206:PANTHER); PTHR24206 (PANTHER); SSF57716 (SUPERFAMILY)	P:negative regulation of actin filament depolymerization; F:actin filament binding; P:actin filament bundle assembly
110531556	LOC110531556	uncharacterized protein LOC110531556	GIMA4_HUMANGTPase IMAP family member 4 OS=Homo sapiens OX=9606 GN=GIMAP4 PE=1 SV=1	152.958	1.68685	0.293916	5.73922	9.51e-09	4.13e-06	ID=gene15893;Dbxref=GeneID:110531556;Name=LOC110531556;gbkey=Gene;gene=LOC110531556;gene_biotype=protein_coding	11978	4	F:GO:0000166; C:GO:0005829; F:GO:0042802; C:GO:0043231	F:nucleotide binding; C:cytosol; F:identical protein binding; C:intracellular membrane-bounded organelle	no GO terms	IPR002589 (SMART); IPR002589 (PFAM); G3DSA:3.40.220.10 (GENE3D); mobidb-lite (MOBIDB_LITE); mobidb-lite (MOBIDB_LITE); PTHR14453:SF84 (PANTHER); PTHR14453 (PANTHER); PTHR14453 (PANTHER); PTHR14453:SF84 (PANTHER); IPR002589 (PROSITE_PROFILES); SSF52949 (SUPERFAMILY)	no GO terms
110537564	LOC110537564	protein C-ets-2-like	FEV_DANREProtein FEV OS=Danio rerio OX=7955 GN=fev PE=2 SV=1	2336.01	1.68658	0.363975	4.6338	3.59e-06	0.000714147	ID=gene21512;Dbxref=GeneID:110537564;Name=LOC110537564;gbkey=Gene;gene=LOC110537564;gene_biotype=protein_coding	7834	10	F:GO:0000976; F:GO:0000981; C:GO:0005634; P:GO:0006357; P:GO:0007399; P:GO:0009792; P:GO:0035108; P:GO:0035778; P:GO:0045893; P:GO:0060218	F:transcription regulatory region sequence-specific DNA binding; F:DNA-binding transcription factor activity, RNA polymerase II-specific; C:nucleus; P:regulation of transcription by RNA polymerase II; P:nervous system development; P:embryo development ending in birth or egg hatching; P:limb morphogenesis; P:pronephric nephron tubule epithelial cell differentiation; P:positive regulation of transc…	F:GO:0003700; P:GO:0006355; F:GO:0043565	IPR000418 (SMART); IPR036388 (G3DSA:1.10.10.GENE3D); IPR000418 (PFAM); mobidb-lite (MOBIDB_LITE); PTHR11849 (PANTHER); PTHR11849:SF188 (PANTHER); IPR000418 (PROSITE_PROFILES); IPR036390 (SUPERFAMILY)	F:DNA-binding transcription factor activity; P:regulation of transcription, DNA-templated; F:sequence-specific DNA binding
110487866	LOC110487866	antigen peptide transporter 1-like	ABCB8_DANREATP-binding cassette sub-family B member 8, mitochondrial OS=Danio rerio OX=7955 GN=abcb8 PE=2 SV=1	1242.54	1.68248	0.308589	5.45217	4.98e-08	1.73e-05	ID=gene2435;Dbxref=GeneID:110487866;Name=LOC110487866;gbkey=Gene;gene=LOC110487866;gene_biotype=protein_coding	9506	1	C:GO:0016020	C:membrane	no GO terms	PTHR23272:SF6 (PANTHER); PTHR23272 (PANTHER); IPR012337 (SUPERFAMILY)	no GO terms
110503178	LOC110503178	tripartite motif-containing protein 47-like	TRI25_HUMANE3 ubiquitin/ISG15 ligase TRIM25 OS=Homo sapiens OX=9606 GN=TRIM25 PE=1 SV=2	42.6114	1.68061	0.497923	3.37525	0.000737487	0.0480702	ID=gene40692;Dbxref=GeneID:110503178;Name=LOC110503178;gbkey=Gene;gene=LOC110503178;gene_biotype=protein_coding	1866	2	C:GO:0005622; F:GO:0008270	C:intracellular; F:zinc ion binding	F:GO:0008270	IPR000315 (SMART); IPR001841 (SMART); G3DSA:3.30.40.90 (GENE3D); G3DSA:3.30.40.200 (GENE3D); PF15227 (PFAM); IPR013083 (G3DSA:3.30.40.GENE3D); IPR000315 (PFAM); IPR038908 (PANTHER); PTHR25462:SF209 (PANTHER); IPR000315 (PROSITE_PROFILES); IPR001841 (PROSITE_PROFILES); IPR000315 (CDD); SSF57850 (SUPERFAMILY); SSF57845 (SUPERFAMILY)	F:zinc ion binding
100500738	ly75	lymphocyte antigen 75 precursor	LY75_MOUSELymphocyte antigen 75 OS=Mus musculus OX=10090 GN=Ly75 PE=1 SV=2	2272.78	1.66987	0.318131	5.24901	1.53e-07	4.47e-05	ID=gene12318;Dbxref=GeneID:100500738;Name=ly75;description=lymphocyte	33235	15	P:GO:0001816; F:GO:0005488; C:GO:0005576; C:GO:0005887; P:GO:0006897; P:GO:0006954; P:GO:0006955; C:GO:0009986; F:GO:0038023; C:GO:0043235; P:GO:0043517; P:GO:0072593; P:GO:0090237; P:GO:0090399; P:GO:0090403	P:cytokine production; F:binding; C:extracellular region; C:integral component of plasma membrane; P:endocytosis; P:inflammatory response; P:immune response; C:cell surface; F:signaling receptor activity; C:receptor complex; P:positive regulation of DNA damage response, signal transduction by p53 class mediator; P:reactive oxygen species metabolic process; P:regulation of arachidonic acid secreti…	no IPS match	no IPS match	no IPS match
100135902	LOC100135902	caspase 6 precursor	MCU_DANRECalcium uniporter protein, mitochondrial OS=Danio rerio OX=7955 GN=mcu PE=2 SV=1	172.655	1.65982	0.462798	3.5865	0.000335152	0.0271869	ID=gene34666;Dbxref=GeneID:100135902;Name=LOC100135902;description=caspase	3972	12	C:GO:0005743; P:GO:0007015; P:GO:0008016; F:GO:0022857; C:GO:0034704; P:GO:0036444; F:GO:0042802; P:GO:0043009; C:GO:0044455; P:GO:0050794; P:GO:0051560; P:GO:0060027	C:mitochondrial inner membrane; P:actin filament organization; P:regulation of heart contraction; F:transmembrane transporter activity; C:calcium channel complex; P:calcium import into the mitochondrion; F:identical protein binding; P:chordate embryonic development; C:mitochondrial membrane part; P:regulation of cellular process; P:mitochondrial calcium ion homeostasis; P:convergent extension inv…	no IPS match	no IPS match	no IPS match
110493721	LOC110493721	uncharacterized protein LOC110493721	uncharacterized protein LOC110493721	67.4635	1.65472	0.489408	3.38107	0.00072204	0.0474826	ID=gene31328;Dbxref=GeneID:110493721;Name=LOC110493721;gbkey=Gene;gene=LOC110493721;gene_biotype=protein_coding	3343	NA			no GO terms	PTHR38706 (PANTHER)	no GO terms
110488595	fam53c	protein FAM53C	FA53A_MOUSEProtein FAM53A OS=Mus musculus OX=10090 GN=Fam53a PE=1 SV=1	750.632	1.64744	0.331776	4.96551	6.85e-07	0.000168104	ID=gene26529;Dbxref=GeneID:110488595;Name=fam53c;gbkey=Gene;gene=fam53c;gene_biotype=protein_coding	6259	2	C:GO:0005634; P:GO:0006606	C:nucleus; P:protein import into nucleus	no GO terms	IPR029356 (PFAM); mobidb-lite (MOBIDB_LITE); mobidb-lite (MOBIDB_LITE); IPR029356 (PANTHER); PTHR28567:SF4 (PANTHER)	no GO terms
100653445	il4r2	IL-4 receptor-2 precursor isoform X1	IL-4 receptor-2 precursor isoform X1	472.197	1.63733	0.356884	4.58786	4.48e-06	0.000858617	ID=gene22378;Dbxref=GeneID:100653445;Name=il4r2;description=IL-4	4222	NA			no GO terms	mobidb-lite (MOBIDB_LITE)	no GO terms
110520651	LOC110520651	ankyrin repeat domain-containing protein 50-like	ANR52_DANRESerine/threonine-protein phosphatase 6 regulatory ankyrin repeat subunit C OS=Danio rerio OX=7955 GN=ankrd52 PE=2 SV=1	59.1738	1.62736	0.480951	3.38363	0.000715348	0.047253	ID=gene5965;Dbxref=GeneID:110520651;Name=LOC110520651;gbkey=Gene;gene=LOC110520651;gene_biotype=protein_coding;partial=true	18485	13	P:GO:0001822; P:GO:0002009; P:GO:0003007; F:GO:0005515; C:GO:0012505; C:GO:0016020; P:GO:0031323; P:GO:0035239; C:GO:0043231; P:GO:0044267; C:GO:0044444; P:GO:0048598; P:GO:0048646	P:kidney development; P:morphogenesis of an epithelium; P:heart morphogenesis; F:protein binding; C:endomembrane system; C:membrane; P:regulation of cellular metabolic process; P:tube morphogenesis; C:intracellular membrane-bounded organelle; P:cellular protein metabolic process; C:cytoplasmic part; P:embryonic morphogenesis; P:anatomical structure formation involved in morphogenesis	no IPS match	no IPS match	no IPS match
110488719	LOC110488719	V-type proton ATPase 116 kDa subunit a-like	VPP4_MOUSEV-type proton ATPase 116 kDa subunit a isoform 4 OS=Mus musculus OX=10090 GN=Atp6v0a4 PE=1 SV=1	177.815	1.6267	0.289897	5.61131	2.01e-08	8.12e-06	ID=gene26671;Dbxref=GeneID:110488719;Name=LOC110488719;gbkey=Gene;gene=LOC110488719;gene_biotype=protein_coding;partial=true	14931	14	P:GO:0003008; F:GO:0005215; F:GO:0005515; C:GO:0005768; C:GO:0005903; P:GO:0006885; P:GO:0015991; C:GO:0016324; C:GO:0016471; C:GO:0030285; P:GO:0050794; P:GO:0050896; C:GO:0120038; P:GO:1901998	P:system process; F:transporter activity; F:protein binding; C:endosome; C:brush border; P:regulation of pH; P:ATP hydrolysis coupled proton transport; C:apical plasma membrane; C:vacuolar proton-transporting V-type ATPase complex; C:integral component of synaptic vesicle membrane; P:regulation of cellular process; P:response to stimulus; C:plasma membrane bounded cell projection part; P:toxin tr…	no IPS match	no IPS match	no IPS match
110500501	LOC110500501	ubiquitin carboxyl-terminal hydrolase 47-like	UBP47_XENTRUbiquitin carboxyl-terminal hydrolase 47 OS=Xenopus tropicalis OX=8364 GN=usp47 PE=2 SV=1	126.917	1.62255	0.454868	3.56707	0.000360995	0.0291232	ID=gene37799;Dbxref=GeneID:110500501;Name=LOC110500501;end_range=34676645,.;gbkey=Gene;gene=LOC110500501;gene_biotype=protein_coding;partial=true	11029	NA			no GO terms	PTHR33332 (PANTHER)	no GO terms
110534430	pseudogene	pseudogene	NA	224.602	1.6216	0.480654	3.37373	0.000741558	0.048229	ID=gene18662;Dbxref=GeneID:110534430;Name=LOC110534430;gbkey=Gene;gene=LOC110534430;gene_biotype=transcribed_pseudogene;pseudo=true	NA	NA	NA	NA	NA	NA	NA	NA	NA
110527955	LOC110527955	protein kinase C delta type-like	KPCB_DANREProtein kinase C beta type OS=Danio rerio OX=7955 GN=prkcbb PE=2 SV=1	96.6927	1.61766	0.295431	5.47559	4.36e-08	1.57e-05	ID=gene12827;Dbxref=GeneID:110527955;Name=LOC110527955;gbkey=Gene;gene=LOC110527955;gene_biotype=protein_coding;partial=true	37939	47	P:GO:0000132; P:GO:0001738; P:GO:0001841; P:GO:0002250; F:GO:0003682; F:GO:0004697; F:GO:0005524; F:GO:0005543; C:GO:0005634; C:GO:0005829; C:GO:0005915; P:GO:0006357; P:GO:0006915; P:GO:0006954; P:GO:0007097; P:GO:0007405; P:GO:0007502; P:GO:0007596; P:GO:0008078; F:GO:0008270; F:GO:0015459; P:GO:0016332; P:GO:0018105; P:GO:0021591; P:GO:0021744; P:GO:0030031; F:GO:0030374; C:GO:0031226; P:GO:00…	P:establishment of mitotic spindle orientation; P:morphogenesis of a polarized epithelium; P:neural tube formation; P:adaptive immune response; F:chromatin binding; F:protein kinase C activity; F:ATP binding; F:phospholipid binding; C:nucleus; C:cytosol; C:zonula adherens; P:regulation of transcription by RNA polymerase II; P:apoptotic process; P:inflammatory response; P:nuclear migration; P:neur…	no GO terms	IPR000477 (PFAM); IPR036691 (G3DSA:3.60.10.GENE3D); PTHR33332 (PANTHER); IPR036691 (SUPERFAMILY)	no GO terms	EC:2.7.11; EC:2.7.11.13	Transferring phosphorus-containing groups; Protein kinase C
110528485	LOC110528485	protein-glutamine gamma-glutamyltransferase 2-like	TGM2_PAGMAProtein-glutamine gamma-glutamyltransferase 2 OS=Pagrus major OX=143350 GN=tgl2 PE=1 SV=1	929.497	1.59352	0.327727	4.86235	1.16e-06	0.000265521	ID=gene13432;Dbxref=GeneID:110528485;Name=LOC110528485;gbkey=Gene;gene=LOC110528485;gene_biotype=protein_coding	23454	1	F:GO:0016740	F:transferase activity	no IPS match	no IPS match	no IPS match
110525303	LOC110525303	uncharacterized protein LOC110525303	---NA---	50.3701	1.5896	0.45002	3.53228	0.000411993	0.0318036	ID=gene10040;Dbxref=GeneID:110525303;Name=LOC110525303;gbkey=Gene;gene=LOC110525303;gene_biotype=protein_coding	2679	1	F:GO:0003950	F:NAD+ ADP-ribosyltransferase activity	F:GO:0003950	G3DSA:3.90.228.10 (GENE3D); IPR012317 (PFAM); PTHR36542 (PANTHER); PTHR36542:SF5 (PANTHER); SSF56399 (SUPERFAMILY)	F:NAD+ ADP-ribosyltransferase activity
110490573	LOC110490573	poly [ADP-ribose] polymerase 12-like	---NA---	1149.9	1.58914	0.326392	4.86882	1.12e-06	0.000262706	ID=gene28529;Dbxref=GeneID:110490573;Name=LOC110490573;gbkey=Gene;gene=LOC110490573;gene_biotype=protein_coding;partial=true	20193	3	F:GO:0003677; P:GO:0006313; P:GO:0015074	F:DNA binding; P:transposition, DNA-mediated; P:DNA integration	F:GO:0003677; P:GO:0006313; P:GO:0015074	IPR036388 (G3DSA:1.10.10.GENE3D); G3DSA:3.30.420.470 (GENE3D); IPR002492 (PFAM); IPR038717 (PFAM); PTHR23022 (PANTHER); PTHR23022:SF92 (PANTHER); IPR009057 (SUPERFAMILY)	F:DNA binding; P:transposition, DNA-mediated; P:DNA integration
110524566	lncRNA	lncRNA		94.5256	1.58562	0.457936	3.46253	0.00053512	0.0385235	ID=gene9430;Dbxref=GeneID:110524566;Name=LOC110524566;gbkey=Gene;gene=LOC110524566;gene_biotype=lncRNA	958	NA			no IPS match	no IPS match	no IPS match
110526886	LOC110526886	endoplasmic reticulum aminopeptidase 2-like	ERAP2_BOVINEndoplasmic reticulum aminopeptidase 2 OS=Bos taurus OX=9913 GN=ERAP2 PE=2 SV=1	111.885	1.58406	0.365973	4.32836	1.5e-05	0.00242353	ID=gene10533;Dbxref=GeneID:110526886;Name=LOC110526886;gbkey=Gene;gene=LOC110526886;gene_biotype=protein_coding	13271	10	F:GO:0004175; F:GO:0004177; F:GO:0005151; C:GO:0005576; C:GO:0005788; P:GO:0006509; F:GO:0008237; P:GO:0019885; P:GO:0045766; F:GO:0046872	F:endopeptidase activity; F:aminopeptidase activity; F:interleukin-1, type II receptor binding; C:extracellular region; C:endoplasmic reticulum lumen; P:membrane protein ectodomain proteolysis; F:metallopeptidase activity; P:antigen processing and presentation of endogenous peptide antigen via MHC class I; P:positive regulation of angiogenesis; F:metal ion binding	F:GO:0004177; P:GO:0006508	G3DSA:1.25.50.20 (GENE3D); IPR001930 (PANTHER); IPR034017 (PTHR11533:PANTHER)	F:aminopeptidase activity; P:proteolysis	EC:3.4.11	Acting on peptide bonds (peptidases)
110537254	LOC110537254	uncharacterized protein LOC110537254	EVI2A_MOUSEProtein EVI2A OS=Mus musculus OX=10090 GN=Evi2a PE=1 SV=2	96.9851	1.58199	0.461463	3.42821	0.000607565	0.042201	ID=gene21187;Dbxref=GeneID:110537254;Name=LOC110537254;gbkey=Gene;gene=LOC110537254;gene_biotype=protein_coding	2522	1	C:GO:0016021	C:integral component of membrane	C:GO:0016021	IPR008608 (PFAM); mobidb-lite (MOBIDB_LITE); mobidb-lite (MOBIDB_LITE); mobidb-lite (MOBIDB_LITE); mobidb-lite (MOBIDB_LITE); mobidb-lite (MOBIDB_LITE); IPR008608 (PANTHER); IPR008608 (PRODOM)	C:integral component of membrane
110531552	LOC110531552	poly [ADP-ribose] polymerase 14-like isoform X4	PAR14_HUMANPoly	316.03	1.58059	0.280784	5.62921	1.81e-08	7.42e-06	ID=gene15889;Dbxref=GeneID:110531552;Name=LOC110531552;gbkey=Gene;gene=LOC110531552;gene_biotype=protein_coding	16257	22	P:GO:0000122; F:GO:0003714; F:GO:0003950; C:GO:0005730; C:GO:0005829; P:GO:0010604; P:GO:0010847; P:GO:0019985; P:GO:0031325; P:GO:0032088; P:GO:0034356; P:GO:0045071; P:GO:0048147; P:GO:0051173; P:GO:0060335; P:GO:0070212; P:GO:0070213; F:GO:0070403; F:GO:0070530; P:GO:0140289; P:GO:1900045; F:GO:1990404	P:negative regulation of transcription by RNA polymerase II; F:transcription corepressor activity; F:NAD+ ADP-ribosyltransferase activity; C:nucleolus; C:cytosol; P:positive regulation of macromolecule metabolic process; P:regulation of chromatin assembly; P:translesion synthesis; P:positive regulation of cellular metabolic process; P:negative regulation of NF-kappaB transcription factor activity…	no GO terms	IPR002589 (SMART); G3DSA:3.40.220.10 (GENE3D); IPR002589 (PFAM); G3DSA:3.40.220.10 (GENE3D); mobidb-lite (MOBIDB_LITE); mobidb-lite (MOBIDB_LITE); PTHR14453:SF84 (PANTHER); PTHR14453 (PANTHER); IPR002589 (PROSITE_PROFILES); SSF52949 (SUPERFAMILY)	no GO terms	EC:2.4.2.30	NAD(+) ADP-ribosyltransferase
110506756	LOC110506756	leukotriene B4 receptor 1-like	APJB_DANREApelin receptor B OS=Danio rerio OX=7955 GN=aplnrb PE=1 SV=1	29.104	1.56964	0.467251	3.35931	0.000781381	0.0497238	ID=gene43141;Dbxref=GeneID:110506756;Name=LOC110506756;gbkey=Gene;gene=LOC110506756;gene_biotype=protein_coding	1496	3	F:GO:0004930; P:GO:0007186; C:GO:0016021	F:G protein-coupled receptor activity; P:G protein-coupled receptor signaling pathway; C:integral component of membrane	F:GO:0004930; P:GO:0007186; C:GO:0016021	IPR000276 (PRINTS); G3DSA:1.20.1070.10 (GENE3D); IPR000276 (PFAM); PTHR24230:SF65 (PANTHER); PTHR24230 (PANTHER); IPR017452 (PROSITE_PROFILES); cd14975 (CDD); SSF81321 (SUPERFAMILY)	F:G protein-coupled receptor activity; P:G protein-coupled receptor signaling pathway; C:integral component of membrane
110491643	LOC110491643	uncharacterized protein K02A2.6-like	LORF2_HUMANLINE-1 retrotransposable element ORF2 protein OS=Homo sapiens OX=9606 PE=1 SV=1	114.127	1.56692	0.398942	3.92769	8.58e-05	0.00914212	ID=gene29211;Dbxref=GeneID:110491643;Name=LOC110491643;gbkey=Gene;gene=LOC110491643;gene_biotype=protein_coding	26454	6	F:GO:0003676; F:GO:0003964; F:GO:0009036; P:GO:0015074; P:GO:0032199; P:GO:0090305	F:nucleic acid binding; F:RNA-directed DNA polymerase activity; F:type II site-specific deoxyribonuclease activity; P:DNA integration; P:reverse transcription involved in RNA-mediated transposition; P:nucleic acid phosphodiester bond hydrolysis	F:GO:0003676; P:GO:0015074	IPR036397 (G3DSA:3.30.420.GENE3D); IPR001584 (PFAM); IPR041588 (PFAM); mobidb-lite (MOBIDB_LITE); mobidb-lite (MOBIDB_LITE); mobidb-lite (MOBIDB_LITE); PTHR24559 (PANTHER); PTHR24559:SF222 (PANTHER); IPR001584 (PROSITE_PROFILES); IPR012337 (SUPERFAMILY)	F:nucleic acid binding; P:DNA integration	EC:3.1.30; EC:3.1.21; EC:2.7.7.49; EC:3.1.21.4	Acting on ester bonds; Acting on ester bonds; RNA-directed DNA polymerase; Type II site-specific deoxyribonuclease
110497707	LOC110497707	TNF receptor-associated factor 3-like	TRAF6_DANRETNF receptor-associated factor 6 OS=Danio rerio OX=7955 GN=traf6 PE=1 SV=2	40.6207	1.55878	0.365336	4.2667	1.98e-05	0.00289983	ID=gene35238;Dbxref=GeneID:110497707;Name=LOC110497707;gbkey=Gene;gene=LOC110497707;gene_biotype=protein_coding	15613	7	P:GO:0001817; F:GO:0005164; P:GO:0008063; P:GO:0032088; P:GO:0033209; P:GO:0045087; P:GO:0050688	P:regulation of cytokine production; F:tumor necrosis factor receptor binding; P:Toll signaling pathway; P:negative regulation of NF-kappaB transcription factor activity; P:tumor necrosis factor-mediated signaling pathway; P:innate immune response; P:regulation of defense response to virus	P:GO:0001817; F:GO:0005164; F:GO:0005515; P:GO:0008063; P:GO:0032088; P:GO:0033209; P:GO:0045087; P:GO:0050688	IPR002083 (SMART); IPR008974 (G3DSA:2.60.210.GENE3D); IPR027128 (PTHR10131:PANTHER); PTHR10131 (PANTHER); IPR002083 (PROSITE_PROFILES); SSF57953 (SUPERFAMILY); IPR008974 (SUPERFAMILY)	P:regulation of cytokine production; F:tumor necrosis factor receptor binding; F:protein binding; P:Toll signaling pathway; P:negative regulation of NF-kappaB transcription factor activity; P:tumor necrosis factor-mediated signaling pathway; P:innate immune response; P:regulation of defense response to virus
100653476	LOC100653476	integrin alpha-4	ITA9_MOUSEIntegrin alpha-9 OS=Mus musculus OX=10090 GN=Itga9 PE=1 SV=1	68.4899	1.55626	0.442948	3.51341	0.000442402	0.0333235	ID=gene12452;Dbxref=GeneID:100653476;Name=LOC100653476;gbkey=Gene;gene=LOC100653476;gene_biotype=protein_coding;partial=true;start_range=.,21915873	22796	38	F:GO:0001968; P:GO:0001974; P:GO:0003366; F:GO:0005518; C:GO:0005911; P:GO:0007157; P:GO:0007229; C:GO:0009897; C:GO:0009925; F:GO:0019960; P:GO:0030198; C:GO:0030426; P:GO:0030593; P:GO:0034113; P:GO:0034446; C:GO:0034669; C:GO:0034679; C:GO:0043025; P:GO:0043113; F:GO:0043236; F:GO:0046872; P:GO:0050776; F:GO:0050839; P:GO:0050904; P:GO:0060324; P:GO:0060385; P:GO:0060485; P:GO:0060710; P:GO:00…	F:fibronectin binding; P:blood vessel remodeling; P:cell-matrix adhesion involved in ameboidal cell migration; F:collagen binding; C:cell-cell junction; P:heterophilic cell-cell adhesion via plasma membrane cell adhesion molecules; P:integrin-mediated signaling pathway; C:external side of plasma membrane; C:basal plasma membrane; F:C-X3-C chemokine binding; P:extracellular matrix organization; C:…	no IPS match	no IPS match	no IPS match
110496703	LOC110496703	uncharacterized protein LOC110496703	RNA-binding protein 43	155.368	1.53968	0.370326	4.15762	3.22e-05	0.00422008	ID=gene34372;Dbxref=GeneID:110496703;Name=LOC110496703;gbkey=Gene;gene=LOC110496703;gene_biotype=protein_coding	14038	NA			no GO terms	mobidb-lite (MOBIDB_LITE); mobidb-lite (MOBIDB_LITE)	no GO terms
110512513	LOC110512513	suppressor of cytokine signaling 3-like	SOCS3_CHICKSuppressor of cytokine signaling 3 OS=Gallus gallus OX=9031 GN=SOCS3 PE=2 SV=1	247.642	1.53539	0.350048	4.38621	1.15e-05	0.00195734	ID=gene48606;Dbxref=GeneID:110512513;Name=LOC110512513;gbkey=Gene;gene=LOC110512513;gene_biotype=protein_coding	2705	3	P:GO:0007259; P:GO:0035556; P:GO:0043066	P:receptor signaling pathway via JAK-STAT; P:intracellular signal transduction; P:negative regulation of apoptotic process	P:GO:0007259; P:GO:0035556; P:GO:0043066	IPR001496 (SMART); IPR001496 (SMART); IPR000980 (SMART); IPR036860 (G3DSA:3.30.505.GENE3D); IPR001496 (PFAM); IPR000980 (PFAM); IPR028414 (PANTHER); PTHR44534:SF3 (PANTHER); IPR000980 (PROSITE_PROFILES); IPR001496 (PROSITE_PROFILES); IPR035863 (CDD); IPR036860 (SUPERFAMILY); IPR036036 (SUPERFAMILY)	P:receptor signaling pathway via JAK-STAT; P:intracellular signal transduction; P:negative regulation of apoptotic process
110503799	LOC110503799	caspase-1-like	CASP4_HUMANCaspase-4 OS=Homo sapiens OX=9606 GN=CASP4 PE=1 SV=1	349.482	1.53314	0.281637	5.44368	5.22e-08	1.77e-05	ID=gene40270;Dbxref=GeneID:110503799;Name=LOC110503799;gbkey=Gene;gene=LOC110503799;gene_biotype=protein_coding	3946	12	P:GO:0002376; F:GO:0004197; F:GO:0005515; P:GO:0006508; P:GO:0006952; C:GO:0016020; P:GO:0042981; C:GO:0043231; P:GO:0048522; C:GO:0061702; P:GO:0071345; P:GO:0097190	P:immune system process; F:cysteine-type endopeptidase activity; F:protein binding; P:proteolysis; P:defense response; C:membrane; P:regulation of apoptotic process; C:intracellular membrane-bounded organelle; P:positive regulation of cellular process; C:inflammasome complex; P:cellular response to cytokine stimulus; P:apoptotic signaling pathway	no IPS match	no IPS match	no IPS match	EC:3.4.22	Acting on peptide bonds (peptidases)
110509862	LOC110509862	uncharacterized protein LOC110509862		232.119	1.5326	0.383438	3.99701	6.41e-05	0.00742774	ID=gene46000;Dbxref=GeneID:110509862;Name=LOC110509862;gbkey=Gene;gene=LOC110509862;gene_biotype=protein_coding;partial=true	8678	NA			no GO terms	PR01217 (PRINTS); mobidb-lite (MOBIDB_LITE); mobidb-lite (MOBIDB_LITE); mobidb-lite (MOBIDB_LITE); mobidb-lite (MOBIDB_LITE); mobidb-lite (MOBIDB_LITE)	no GO terms
100653455	LOC100653455	leukemia inhibitory factor receptor	LIFR_CANLFLeukemia inhibitory factor receptor OS=Canis lupus familiaris OX=9615 GN=LIFR PE=2 SV=1	197.835	1.53218	0.448859	3.4135	0.000641348	0.0436339	ID=gene8586;Dbxref=GeneID:100653455;Name=LOC100653455;gbkey=Gene;gene=LOC100653455;gene_biotype=protein_coding	11790	NA			no IPS match	no IPS match	no IPS match
110486368	LOC110486368	vascular cell adhesion protein 1-like	ICAM1_PANTRIntercellular adhesion molecule 1 OS=Pan troglodytes OX=9598 GN=ICAM1 PE=2 SV=2	184.844	1.52272	0.431632	3.52781	0.000419013	0.0321356	ID=gene24467;Dbxref=GeneID:110486368;Name=LOC110486368;gbkey=Gene;gene=LOC110486368;gene_biotype=protein_coding	5425	4	P:GO:0007155; C:GO:0016020; P:GO:0050794; P:GO:0050896	P:cell adhesion; C:membrane; P:regulation of cellular process; P:response to stimulus	no GO terms	IPR013783 (G3DSA:2.60.40.GENE3D); IPR013768 (PFAM); PTHR13771:SF9 (PANTHER); PTHR13771 (PANTHER); IPR036179 (SUPERFAMILY)	no GO terms
110534838	LOC110534838	myotubularin-related protein 4-like	MTMR4_XENLAMyotubularin-related protein 4 OS=Xenopus laevis OX=8355 GN=mtmr4 PE=2 SV=1	31.4087	1.50978	0.393875	3.83313	0.000126523	0.0125786	ID=gene17435;Dbxref=GeneID:110534838;Name=LOC110534838;gbkey=Gene;gene=LOC110534838;gene_biotype=protein_coding;partial=true;start_range=.,3532650	2304	17	F:GO:0004438; F:GO:0004722; F:GO:0004725; C:GO:0005829; P:GO:0006661; P:GO:0014894; C:GO:0019898; F:GO:0019903; P:GO:0030512; C:GO:0031901; P:GO:0035335; P:GO:0042149; F:GO:0046872; F:GO:0052629; P:GO:0060304; P:GO:1904562; P:GO:2000785	F:phosphatidylinositol-3-phosphatase activity; F:protein serine/threonine phosphatase activity; F:protein tyrosine phosphatase activity; C:cytosol; P:phosphatidylinositol biosynthetic process; P:response to denervation involved in regulation of muscle adaptation; C:extrinsic component of membrane; F:protein phosphatase binding; P:negative regulation of transforming growth factor beta receptor sig…	F:GO:0004722; F:GO:0004725; P:GO:0006470; P:GO:0007179	mobidb-lite (MOBIDB_LITE); mobidb-lite (MOBIDB_LITE); mobidb-lite (MOBIDB_LITE); mobidb-lite (MOBIDB_LITE); mobidb-lite (MOBIDB_LITE); mobidb-lite (MOBIDB_LITE); IPR030564 (PANTHER); IPR030590 (PTHR10807:PANTHER)	F:protein serine/threonine phosphatase activity; F:protein tyrosine phosphatase activity; P:protein dephosphorylation; P:transforming growth factor beta receptor signaling pathway	EC:3.1.3.16; EC:3.1.3.48; EC:3.1.3.64	Protein-serine/threonine phosphatase; Protein-tyrosine-phosphatase; Phosphatidylinositol-3-phosphatase
110520978	LOC110520978	basic leucine zipper transcriptional factor ATF-like 3	BATF_DANREBasic leucine zipper transcriptional factor ATF-like OS=Danio rerio OX=7955 GN=batf PE=3 SV=1	134.408	1.50607	0.276056	5.45568	4.88e-08	1.71e-05	ID=gene7279;Dbxref=GeneID:110520978;Name=LOC110520978;gbkey=Gene;gene=LOC110520978;gene_biotype=protein_coding	1351	3	F:GO:0003677; F:GO:0003700; P:GO:0006357	F:DNA binding; F:DNA-binding transcription factor activity; P:regulation of transcription by RNA polymerase II	no IPS match	no IPS match	no IPS match
110513115	LOC110513115	tripartite motif-containing protein 16-like	STXB_SYNHOStonustoxin subunit beta OS=Synanceia horrida OX=13279 PE=1 SV=3	80.0081	1.50589	0.386701	3.8942	9.85e-05	0.010101	ID=gene49180;Dbxref=GeneID:110513115;Name=LOC110513115;end_range=29470,.;gbkey=Gene;gene=LOC110513115;gene_biotype=protein_coding;partial=true;start_range=.,28007	1463	1	F:GO:0005515	F:protein binding	F:GO:0005515	IPR003879 (PRINTS); IPR006574 (SMART); IPR003877 (SMART); IPR006574 (PFAM); IPR003877 (PFAM); G3DSA:2.60.120.920 (GENE3D); PTHR44230 (PANTHER); PTHR44230:SF4 (PANTHER); IPR001870 (PROSITE_PROFILES); cd16040 (CDD); IPR013320 (SUPERFAMILY)	F:protein binding
110515428	LOC110515428	max dimerization protein 4-like		36.1846	1.49208	0.378852	3.93842	8.2e-05	0.00883868	ID=gene51370;Dbxref=GeneID:110515428;Name=LOC110515428;end_range=2454,.;gbkey=Gene;gene=LOC110515428;gene_biotype=protein_coding;partial=true	579	NA			no IPS match	no IPS match	no IPS match
110489839	c15h8orf34	uncharacterized protein C8orf34 homolog	DYHC_ONCMYDynein heavy chain (Fragment) OS=Oncorhynchus mykiss OX=8022 PE=2 SV=1	58.7058	1.49018	0.440064	3.38628	0.000708461	0.0472206	ID=gene27684;Dbxref=GeneID:110489839;Name=c15h8orf34;gbkey=Gene;gene=c15h8orf34;gene_biotype=protein_coding;partial=true	153310	2	C:GO:0005856; C:GO:0042995	C:cytoskeleton; C:cell projection	no GO terms	mobidb-lite (MOBIDB_LITE)	no GO terms
110499063	LOC110499063	growth factor receptor-bound protein 7-like	AB1IP_DANREAmyloid beta A4 precursor protein-binding family B member 1-interacting protein OS=Danio rerio OX=7955 GN=apbb1ip PE=2 SV=1	5497.38	1.48682	0.426808	3.48357	0.000494766	0.0362901	ID=gene36306;Dbxref=GeneID:110499063;Name=LOC110499063;gbkey=Gene;gene=LOC110499063;gene_biotype=protein_coding	15631	NA			no GO terms	mobidb-lite (MOBIDB_LITE)	no GO terms
110534419	LOC110534419	fibrinogen gamma chain-like	FIBG_HUMANFibrinogen gamma chain OS=Homo sapiens OX=9606 GN=FGG PE=1 SV=3	69.246	1.48351	0.433284	3.42388	0.000617338	0.0424898	ID=gene18648;Dbxref=GeneID:110534419;Name=LOC110534419;gbkey=Gene;gene=LOC110534419;gene_biotype=protein_coding;partial=true;start_range=.,56689290	6778	33	P:GO:0002224; P:GO:0002576; F:GO:0005102; F:GO:0005198; C:GO:0005577; C:GO:0005788; P:GO:0007160; C:GO:0009897; P:GO:0030198; C:GO:0031093; P:GO:0031639; P:GO:0034116; P:GO:0036345; P:GO:0042730; F:GO:0042803; P:GO:0043687; P:GO:0045907; P:GO:0045921; F:GO:0046872; P:GO:0050714; F:GO:0050839; P:GO:0051258; P:GO:0051592; P:GO:0070374; P:GO:0071347; P:GO:0071354; P:GO:0072378; C:GO:0072562; P:GO:00…	P:toll-like receptor signaling pathway; P:platelet degranulation; F:signaling receptor binding; F:structural molecule activity; C:fibrinogen complex; C:endoplasmic reticulum lumen; P:cell-matrix adhesion; C:external side of plasma membrane; P:extracellular matrix organization; C:platelet alpha granule lumen; P:plasminogen activation; P:positive regulation of heterotypic cell-cell adhesion; P:plat…	F:GO:0005102; C:GO:0005577; P:GO:0007596; P:GO:0030168; P:GO:0051258	IPR012290 (PFAM); G3DSA:1.20.5.50 (GENE3D); mobidb-lite (MOBIDB_LITE); IPR037581 (PTHR19143:PANTHER); PTHR19143 (PANTHER); SSF58010 (SUPERFAMILY)	F:signaling receptor binding; C:fibrinogen complex; P:blood coagulation; P:platelet activation; P:protein polymerization
110485543	LOC110485543	E3 ubiquitin-protein ligase RNF144B-like	R1442_DANREProbable E3 ubiquitin-protein ligase RNF144A-B OS=Danio rerio OX=7955 GN=rnf144ab PE=2 SV=1	983.766	1.48151	0.403462	3.67199	0.000240672	0.021087	ID=gene2214;Dbxref=GeneID:110485543;Name=LOC110485543;gbkey=Gene;gene=LOC110485543;gene_biotype=protein_coding;partial=true	16209	8	C:GO:0000151; P:GO:0000209; C:GO:0005737; C:GO:0016021; F:GO:0031624; P:GO:0032436; F:GO:0046872; F:GO:0061630	C:ubiquitin ligase complex; P:protein polyubiquitination; C:cytoplasm; C:integral component of membrane; F:ubiquitin conjugating enzyme binding; P:positive regulation of proteasomal ubiquitin-dependent protein catabolic process; F:metal ion binding; F:ubiquitin protein ligase activity	no IPS match	no IPS match	no IPS match
110508910	lncRNA	lncRNA		146.201	1.47596	0.358137	4.12121	3.77e-05	0.00475577	ID=gene45190;Dbxref=GeneID:110508910;Name=LOC110508910;gbkey=Gene;gene=LOC110508910;gene_biotype=lncRNA	3756	NA			no IPS match	no IPS match	no IPS match
110538855	LOC110538855	GTPase IMAP family member 4-like	GIMA4_HUMANGTPase IMAP family member 4 OS=Homo sapiens OX=9606 GN=GIMAP4 PE=1 SV=1	215.866	1.45976	0.387781	3.76438	0.000166965	0.0158755	ID=gene23061;Dbxref=GeneID:110538855;Name=LOC110538855;gbkey=Gene;gene=LOC110538855;gene_biotype=protein_coding	2732	4	F:GO:0005525; C:GO:0043231; C:GO:0044444; C:GO:0044446	F:GTP binding; C:intracellular membrane-bounded organelle; C:cytoplasmic part; C:intracellular organelle part	F:GO:0005525	G3DSA:3.40.50.300 (GENE3D); IPR006703 (PFAM); PTHR10903 (PANTHER); PTHR10903:SF32 (PANTHER); IPR006703 (PROSITE_PROFILES); IPR027417 (SUPERFAMILY)	F:GTP binding
101268950	tnfrsf5a	TNF receptor superfamily member 5A precursor	unnamed protein product	731.952	1.45842	0.348802	4.18124	2.9e-05	0.0038562	ID=gene29746;Dbxref=GeneID:101268950;Name=tnfrsf5a;description=TNF	14393	NA			no GO terms	G3DSA:3.30.420.470 (GENE3D); PTHR23022:SF92 (PANTHER); PTHR23022 (PANTHER)	no GO terms
110529577	LOC110529577	gap junction Cx32.2 protein-like	CX32_DANREGap junction Cx32.2 protein OS=Danio rerio OX=7955 GN=cx32.2 PE=2 SV=4	48.0726	1.45628	0.341201	4.26809	1.97e-05	0.00289983	ID=gene14062;Dbxref=GeneID:110529577;Name=LOC110529577;gbkey=Gene;gene=LOC110529577;gene_biotype=protein_coding	3127	2	C:GO:0005922; P:GO:0007154	C:connexin complex; P:cell communication	C:GO:0005922; P:GO:0007154	IPR000500 (PRINTS); IPR013092 (SMART); IPR019570 (SMART); IPR038359 (G3DSA:1.20.1440.GENE3D); IPR013092 (PFAM); IPR000500 (PANTHER); PTHR11984:SF14 (PANTHER)	C:connexin complex; P:cell communication
100136000	LOC100136000	VHSV-induced protein	STXB_SYNHOStonustoxin subunit beta OS=Synanceia horrida OX=13279 PE=1 SV=3	68.5904	1.45377	0.413435	3.51632	0.000437567	0.0332991	ID=gene51843;Dbxref=GeneID:100136000;Name=LOC100136000;description=VHSV-induced	11834	1	F:GO:0005515	F:protein binding	no IPS match	no IPS match	no IPS match
110501872	LOC110501872	uncharacterized protein LOC110501872	PARPT_HUMANTCDD-inducible poly	585.32	1.44938	0.275172	5.26718	1.39e-07	4.13e-05	ID=gene38957;Dbxref=GeneID:110501872;Name=LOC110501872;gbkey=Gene;gene=LOC110501872;gene_biotype=protein_coding	28713	26	P:GO:0000122; P:GO:0001570; P:GO:0001822; F:GO:0003714; F:GO:0003950; F:GO:0005515; C:GO:0005634; P:GO:0008209; P:GO:0008210; P:GO:0008585; P:GO:0009791; P:GO:0009966; P:GO:0030097; F:GO:0035326; P:GO:0045732; P:GO:0048008; P:GO:0048705; P:GO:0048745; P:GO:0060021; P:GO:0060325; P:GO:0070212; P:GO:0070213; F:GO:0070403; P:GO:0071407; P:GO:0140289; F:GO:1990404	P:negative regulation of transcription by RNA polymerase II; P:vasculogenesis; P:kidney development; F:transcription corepressor activity; F:NAD+ ADP-ribosyltransferase activity; F:protein binding; C:nucleus; P:androgen metabolic process; P:estrogen metabolic process; P:female gonad development; P:post-embryonic development; P:regulation of signal transduction; P:hemopoiesis; F:enhancer binding; …	no GO terms	IPR002589 (SMART); G3DSA:3.40.220.10 (GENE3D); IPR002589 (PFAM); PTHR14453:SF84 (PANTHER); PTHR14453 (PANTHER); IPR002589 (PROSITE_PROFILES); SSF52949 (SUPERFAMILY)	no GO terms	EC:2.4.2.30	NAD(+) ADP-ribosyltransferase
110514337	LOC110514337	probable ATP-dependent RNA helicase DDX58	DICER_DANREEndoribonuclease Dicer OS=Danio rerio OX=7955 GN=dicer1 PE=2 SV=2	84.7547	1.44778	0.356955	4.05592	4.99e-05	0.00601827	ID=gene50339;Dbxref=GeneID:110514337;Name=LOC110514337;gbkey=Gene;gene=LOC110514337;gene_biotype=protein_coding	495	NA			no GO terms	IPR001650 (PFAM); G3DSA:3.40.50.300 (GENE3D); PTHR14074 (PANTHER); IPR027417 (SUPERFAMILY)	no GO terms
110498875	LOC110498875	uncharacterized protein LOC110498875	Transposable element Tc1 transposase	1599.84	1.44743	0.241048	6.00474	1.92e-09	9.13e-07	ID=gene36095;Dbxref=GeneID:110498875;Name=LOC110498875;gbkey=Gene;gene=LOC110498875;gene_biotype=protein_coding	60226	3	F:GO:0003677; P:GO:0006313; P:GO:0015074	F:DNA binding; P:transposition, DNA-mediated; P:DNA integration	no IPS match	no IPS match	no IPS match
110494071	LOC110494071	olfactomedin-4-like	OLF3A_DANREOlfactomedin-like protein 3A OS=Danio rerio OX=7955 GN=olfml3a PE=2 SV=2	1072.34	1.44138	0.405066	3.55839	0.000373133	0.0296169	ID=gene3026;Dbxref=GeneID:110494071;Name=LOC110494071;gbkey=Gene;gene=LOC110494071;gene_biotype=protein_coding	2747	NA			no GO terms	IPR003112 (SMART); IPR003112 (PFAM); PTHR23192 (PANTHER); PTHR23192:SF31 (PANTHER); IPR003112 (PROSITE_PROFILES)	no GO terms
110489499	LOC110489499	C-type lectin domain family 4 member E-like	LECG_THANIGalactose-specific lectin nattectin OS=Thalassophryne nattereri OX=289382 PE=1 SV=1	1131.36	1.44045	0.382199	3.76885	0.000163999	0.015722	ID=gene2604;Dbxref=GeneID:110489499;Name=LOC110489499;gbkey=Gene;gene=LOC110489499;gene_biotype=protein_coding;partial=true;start_range=.,24113413	6299	NA			no IPS match	no IPS match	no IPS match
110508471	LOC110508471	capping protein, Arp2/3 and myosin-I linker protein 3-like	CARL3_MOUSECapping protein, Arp2/3 and myosin-I linker protein 3 OS=Mus musculus OX=10090 GN=Carmil3 PE=1 SV=2	76.7924	1.43582	0.413755	3.47021	0.000520059	0.0377292	ID=gene44724;Dbxref=GeneID:110508471;Name=LOC110508471;gbkey=Gene;gene=LOC110508471;gene_biotype=protein_coding;partial=true	47713	22	F:GO:0005515; C:GO:0005829; C:GO:0005886; P:GO:0007163; P:GO:0007596; C:GO:0016607; C:GO:0030027; P:GO:0030032; P:GO:0030335; P:GO:0031529; C:GO:0031941; P:GO:0044351; C:GO:0044354; F:GO:0044877; C:GO:0045111; P:GO:0046415; P:GO:0051496; P:GO:0051638; P:GO:0051639; P:GO:1900026; P:GO:1902745; P:GO:2000813	F:protein binding; C:cytosol; C:plasma membrane; P:establishment or maintenance of cell polarity; P:blood coagulation; C:nuclear speck; C:lamellipodium; P:lamellipodium assembly; P:positive regulation of cell migration; P:ruffle organization; C:filamentous actin; P:macropinocytosis; C:macropinosome; F:protein-containing complex binding; C:intermediate filament cytoskeleton; P:urate metabolic proc…	no IPS match	no IPS match	no IPS match
110534770	LOC110534770	uncharacterized protein LOC110534770	uncharacterized protein LOC110534770	792.329	1.42185	0.28517	4.98597	6.17e-07	0.000155592	ID=gene19017;Dbxref=GeneID:110534770;Name=LOC110534770;gbkey=Gene;gene=LOC110534770;gene_biotype=protein_coding	4741	NA			no GO terms	IPR013106 (SMART); IPR003599 (SMART); IPR013106 (PFAM); IPR013783 (G3DSA:2.60.40.GENE3D); PTHR24100 (PANTHER); IPR007110 (PROSITE_PROFILES); IPR036179 (SUPERFAMILY)	no GO terms
110486183	LOC110486183	rap guanine nucleotide exchange factor-like 1	RPGFL_PONPYRap guanine nucleotide exchange factor-like 1 OS=Pongo pygmaeus OX=9600 GN=RAPGEFL1 PE=2 SV=1	143.727	1.42169	0.351378	4.04604	5.21e-05	0.00622723	ID=gene24253;Dbxref=GeneID:110486183;Name=LOC110486183;gbkey=Gene;gene=LOC110486183;gene_biotype=protein_coding	33296	7	P:GO:0007186; P:GO:0007264; P:GO:0007399; C:GO:0016020; C:GO:0016604; F:GO:0017034; F:GO:0030742	P:G protein-coupled receptor signaling pathway; P:small GTPase mediated signal transduction; P:nervous system development; C:membrane; C:nuclear body; F:Rap guanyl-nucleotide exchange factor activity; F:GTP-dependent protein binding	no IPS match	no IPS match	no IPS match
110507595	LOC110507595	sushi domain-containing protein 6-like		183.737	1.41683	0.398661	3.55397	0.000379466	0.0300389	ID=gene43800;Dbxref=GeneID:110507595;Name=LOC110507595;gbkey=Gene;gene=LOC110507595;gene_biotype=protein_coding	7344	NA			no IPS match	no IPS match	no IPS match
110525305	lncRNA	lncRNA	unnamed protein product	355.4	1.41556	0.278057	5.0909	3.56e-07	9.85e-05	ID=gene10041;Dbxref=GeneID:110525305;Name=LOC110525305;gbkey=Gene;gene=LOC110525305;gene_biotype=lncRNA	950	NA			no GO terms	G3DSA:3.30.420.470 (GENE3D)	no GO terms
110495665	LOC110495665	cell wall protein IFF6-like isoform X3	protein SPT2 homolog isoform X1	69.9403	1.41044	0.276952	5.09271	3.53e-07	9.85e-05	ID=gene33162;Dbxref=GeneID:110495665;Name=LOC110495665;gbkey=Gene;gene=LOC110495665;gene_biotype=protein_coding	4634	NA			no GO terms	mobidb-lite (MOBIDB_LITE); mobidb-lite (MOBIDB_LITE); mobidb-lite (MOBIDB_LITE); mobidb-lite (MOBIDB_LITE); mobidb-lite (MOBIDB_LITE); mobidb-lite (MOBIDB_LITE); mobidb-lite (MOBIDB_LITE); mobidb-lite (MOBIDB_LITE); mobidb-lite (MOBIDB_LITE)	no GO terms
110530382	LOC110530382	C-C chemokine receptor type 8-like	CXR32_DANREC-X-C chemokine receptor type 3-2 OS=Danio rerio OX=7955 GN=cxcr3.2 PE=2 SV=2	178.717	1.40766	0.349951	4.02246	5.76e-05	0.00677517	ID=gene14982;Dbxref=GeneID:110530382;Name=LOC110530382;gbkey=Gene;gene=LOC110530382;gene_biotype=protein_coding	2482	4	F:GO:0004950; P:GO:0006935; P:GO:0007186; C:GO:0016021	F:chemokine receptor activity; P:chemotaxis; P:G protein-coupled receptor signaling pathway; C:integral component of membrane	F:GO:0004930; F:GO:0004950; P:GO:0006935; P:GO:0007186; C:GO:0016021	IPR000276 (PRINTS); IPR000355 (PRINTS); IPR000276 (PFAM); G3DSA:1.20.1070.10 (GENE3D); PTHR10489:SF922 (PANTHER); PTHR10489 (PANTHER); IPR017452 (PROSITE_PROFILES); SSF81321 (SUPERFAMILY)	F:G protein-coupled receptor activity; F:chemokine receptor activity; P:chemotaxis; P:G protein-coupled receptor signaling pathway; C:integral component of membrane
110529643	LOC110529643	uncharacterized protein LOC110529643 isoform X1	unnamed protein product, partial	258.429	1.40332	0.301783	4.65011	3.32e-06	0.000672921	ID=gene14134;Dbxref=GeneID:110529643;Name=LOC110529643;gbkey=Gene;gene=LOC110529643;gene_biotype=protein_coding	6346	NA			no IPS match	no IPS match	no IPS match
110537403	LOC110537403	E3 ubiquitin-protein ligase RNF144A-like	---NA---	232.883	1.38555	0.280682	4.93637	7.96e-07	0.000191058	ID=gene21335;Dbxref=GeneID:110537403;Name=LOC110537403;gbkey=Gene;gene=LOC110537403;gene_biotype=protein_coding	1601	2	F:GO:0004842; P:GO:0016567	F:ubiquitin-protein transferase activity; P:protein ubiquitination	F:GO:0004842; P:GO:0016567	IPR002867 (PFAM); PTHR11685:SF222 (PANTHER); IPR031127 (PANTHER); SSF57850 (SUPERFAMILY)	F:ubiquitin-protein transferase activity; P:protein ubiquitination
110488348	LOC110488348	proteasome subunit beta type-9	PSB9_SALSAProteasome subunit beta type-9 OS=Salmo salar OX=8030 GN=psmb9-a PE=2 SV=1	470.16	1.37844	0.264539	5.21073	1.88e-07	5.45e-05	ID=gene26095;Dbxref=GeneID:110488348;Name=LOC110488348;gbkey=Gene;gene=LOC110488348;gene_biotype=protein_coding	4325	7	P:GO:0002376; F:GO:0004298; C:GO:0005634; C:GO:0005737; P:GO:0010499; C:GO:0019774; P:GO:0043161	P:immune system process; F:threonine-type endopeptidase activity; C:nucleus; C:cytoplasm; P:proteasomal ubiquitin-independent protein catabolic process; C:proteasome core complex, beta-subunit complex; P:proteasome-mediated ubiquitin-dependent protein catabolic process	no IPS match	no IPS match	no IPS match
110536404	fxn	frataxin, mitochondrial	FRDA_MOUSEFrataxin, mitochondrial OS=Mus musculus OX=10090 GN=Fxn PE=1 SV=1	163.284	1.37383	0.310849	4.41961	9.89e-06	0.00168767	ID=gene20580;Dbxref=GeneID:110536404;Name=fxn;gbkey=Gene;gene=fxn;gene_biotype=protein_coding;partial=true	13409	29	F:GO:0004322; C:GO:0005759; P:GO:0006119; P:GO:0006783; P:GO:0006811; P:GO:0006879; P:GO:0007628; F:GO:0008198; F:GO:0008199; P:GO:0008284; P:GO:0009060; P:GO:0009792; P:GO:0010039; P:GO:0010722; P:GO:0014070; P:GO:0016540; P:GO:0018283; P:GO:0019230; F:GO:0019899; F:GO:0034986; P:GO:0040015; P:GO:0045773; P:GO:0046621; F:GO:0051537; P:GO:0070301; P:GO:0090201; P:GO:1904231; P:GO:1904234; C:GO:19…	F:ferroxidase activity; C:mitochondrial matrix; P:oxidative phosphorylation; P:heme biosynthetic process; P:ion transport; P:cellular iron ion homeostasis; P:adult walking behavior; F:ferrous iron binding; F:ferric iron binding; P:positive regulation of cell population proliferation; P:aerobic respiration; P:embryo development ending in birth or egg hatching; P:response to iron ion; P:regulation …	no IPS match	no IPS match	no IPS match	EC:1.16.3.1; EC:1.16.3	Ferroxidase; Oxidizing metal ions
110500791	LOC110500791	butyrophilin subfamily 3 member A3-like	TRI39_RATE3 ubiquitin-protein ligase TRIM39 OS=Rattus norvegicus OX=10116 GN=Trim39 PE=3 SV=1	581.779	1.37328	0.27562	4.98252	6.28e-07	0.000157049	ID=gene38157;Dbxref=GeneID:110500791;Name=LOC110500791;gbkey=Gene;gene=LOC110500791;gene_biotype=protein_coding	4873	5	F:GO:0005515; C:GO:0005737; C:GO:0016020; P:GO:0048583; P:GO:0050794	F:protein binding; C:cytoplasm; C:membrane; P:regulation of response to stimulus; P:regulation of cellular process	F:GO:0005515	IPR003879 (PRINTS); IPR003877 (SMART); IPR003877 (PFAM); G3DSA:2.60.120.920 (GENE3D); mobidb-lite (MOBIDB_LITE); PTHR44300 (PANTHER); IPR001870 (PROSITE_PROFILES); IPR013320 (SUPERFAMILY)	F:protein binding
110532299	LOC110532299	serine/threonine-protein kinase pim-1-like	PIM2_DANRESerine/threonine-protein kinase pim-2 OS=Danio rerio OX=7955 GN=pim2 PE=2 SV=2	3280.99	1.36789	0.329494	4.1515	3.3e-05	0.00429098	ID=gene16686;Dbxref=GeneID:110532299;Name=LOC110532299;end_range=42636081,.;gbkey=Gene;gene=LOC110532299;gene_biotype=protein_coding;partial=true	3735	3	F:GO:0004672; F:GO:0005524; P:GO:0006468	F:protein kinase activity; F:ATP binding; P:protein phosphorylation	F:GO:0004672; F:GO:0005524; P:GO:0006468	IPR000719 (SMART); G3DSA:3.30.200.20 (GENE3D); IPR000719 (PFAM); G3DSA:1.10.510.10 (GENE3D); PTHR22984 (PANTHER); PTHR22984:SF9 (PANTHER); IPR000719 (PROSITE_PROFILES); IPR011009 (SUPERFAMILY)	F:protein kinase activity; F:ATP binding; P:protein phosphorylation
110533375	LOC110533375	long-chain-fatty-acid--CoA ligase 6-like isoform X3	IRF1_CHICKInterferon regulatory factor 1 OS=Gallus gallus OX=9031 GN=IRF1 PE=2 SV=1	455.436	1.36718	0.34239	3.99305	6.52e-05	0.00749414	ID=gene17530;Dbxref=GeneID:110533375;Name=LOC110533375;gbkey=Gene;gene=LOC110533375;gene_biotype=protein_coding	104897	21	F:GO:0000981; C:GO:0005737; P:GO:0006313; P:GO:0009605; P:GO:0009966; P:GO:0010605; P:GO:0015074; P:GO:0019221; P:GO:0031324; C:GO:0031981; P:GO:0032481; P:GO:0042127; F:GO:0043565; F:GO:0044212; P:GO:0045088; P:GO:0045581; P:GO:0045893; P:GO:0046634; P:GO:0051172; P:GO:0051246; P:GO:0051726	F:DNA-binding transcription factor activity, RNA polymerase II-specific; C:cytoplasm; P:transposition, DNA-mediated; P:response to external stimulus; P:regulation of signal transduction; P:negative regulation of macromolecule metabolic process; P:DNA integration; P:cytokine-mediated signaling pathway; P:negative regulation of cellular metabolic process; C:nuclear lumen; P:positive regulation of t…	no GO terms	mobidb-lite (MOBIDB_LITE)	no GO terms
110490474	LOC110490474	CKLF-like MARVEL transmembrane domain-containing protein 6	unnamed protein product	269.968	1.366	0.280633	4.86754	1.13e-06	0.000262706	ID=gene2702;Dbxref=GeneID:110490474;Name=LOC110490474;gbkey=Gene;gene=LOC110490474;gene_biotype=protein_coding	11923	NA			no IPS match	no IPS match	no IPS match
110537357	LOC110537357	cGMP-dependent 3',5'-cyclic phosphodiesterase-like	PDE11_TAKRUDual 3',5'-cyclic-AMP and -GMP phosphodiesterase 11A OS=Takifugu rubripes OX=31033 GN=pde11a PE=3 SV=1	308.977	1.36542	0.342145	3.99075	6.59e-05	0.00750876	ID=gene21292;Dbxref=GeneID:110537357;Name=LOC110537357;gbkey=Gene;gene=LOC110537357;gene_biotype=protein_coding	36248	1	F:GO:0008081	F:phosphoric diester hydrolase activity	no GO terms	mobidb-lite (MOBIDB_LITE); mobidb-lite (MOBIDB_LITE)	no GO terms
110537869	LOC110537869	B-cell lymphoma 3 protein homolog	BCL3_MOUSEB-cell lymphoma 3 protein homolog OS=Mus musculus OX=10090 GN=Bcl3 PE=1 SV=2	112.214	1.36036	0.378352	3.59549	0.000323778	0.0266301	ID=gene2051;Dbxref=GeneID:110537869;Name=LOC110537869;gbkey=Gene;gene=LOC110537869;gene_biotype=protein_coding	25166	39	F:GO:0000976; P:GO:0002268; P:GO:0002315; P:GO:0002455; P:GO:0002467; F:GO:0003700; C:GO:0005654; C:GO:0005829; C:GO:0005886; P:GO:0007249; P:GO:0009615; P:GO:0010225; P:GO:0019730; P:GO:0030198; P:GO:0030330; C:GO:0030496; F:GO:0030674; P:GO:0032729; C:GO:0032996; C:GO:0033257; P:GO:0042088; P:GO:0042536; P:GO:0042742; P:GO:0042771; P:GO:0042832; P:GO:0043066; P:GO:0045064; P:GO:0045082; P:GO:00…	F:transcription regulatory region sequence-specific DNA binding; P:follicular dendritic cell differentiation; P:marginal zone B cell differentiation; P:humoral immune response mediated by circulating immunoglobulin; P:germinal center formation; F:DNA-binding transcription factor activity; C:nucleoplasm; C:cytosol; C:plasma membrane; P:I-kappaB kinase/NF-kappaB signaling; P:response to virus; P:re…	no IPS match	no IPS match	no IPS match
110518385	LOC110518385	up-regulator of cell proliferation-like	GVIN1_MOUSEInterferon-induced very large GTPase 1 OS=Mus musculus OX=10090 GN=Gvin1 PE=1 SV=1	90.3247	1.35441	0.387404	3.49612	0.000472083	0.0352	ID=gene54186;Dbxref=GeneID:110518385;Name=LOC110518385;gbkey=Gene;gene=LOC110518385;gene_biotype=protein_coding	4473	2	F:GO:0005525; C:GO:0005829	F:GTP binding; C:cytosol	F:GO:0005525	G3DSA:3.40.50.300 (GENE3D); IPR008803 (PFAM); PTHR22796 (PANTHER); PTHR22796:SF10 (PANTHER); IPR030383 (PROSITE_PROFILES); IPR027417 (SUPERFAMILY)	F:GTP binding
110535414	LOC110535414	E3 ubiquitin-protein ligase TRIM39-like	TRI13_DANRETripartite motif-containing 13 OS=Danio rerio OX=7955 GN=trim13 PE=2 SV=1	191.739	1.35401	0.383403	3.53156	0.000413116	0.0318036	ID=gene19405;Dbxref=GeneID:110535414;Name=LOC110535414;gbkey=Gene;gene=LOC110535414;gene_biotype=protein_coding	3451	3	F:GO:0005515; C:GO:0005622; F:GO:0008270	F:protein binding; C:intracellular; F:zinc ion binding	F:GO:0005515; F:GO:0008270	IPR003879 (PRINTS); IPR001841 (SMART); IPR006574 (SMART); IPR000315 (SMART); IPR003877 (SMART); IPR003877 (PFAM); G3DSA:3.30.40.90 (GENE3D); G3DSA:3.30.40.200 (GENE3D); IPR013083 (G3DSA:3.30.40.GENE3D); IPR000315 (PFAM); IPR027370 (PFAM); IPR006574 (PFAM); G3DSA:2.60.120.920 (GENE3D); PTHR44335 (PANTHER); IPR001870 (PROSITE_PROFILES); IPR000315 (PROSITE_PROFILES); IPR001841 (PROSITE_PROFILES); cd…	F:protein binding; F:zinc ion binding
110532113	LOC110532113	uncharacterized protein LOC110532113	---NA---	117.931	1.34788	0.269408	5.00312	5.64e-07	0.000147399	ID=gene16497;Dbxref=GeneID:110532113;Name=LOC110532113;gbkey=Gene;gene=LOC110532113;gene_biotype=protein_coding	1134	1	F:GO:0003950	F:NAD+ ADP-ribosyltransferase activity	F:GO:0003950	G3DSA:3.90.228.10 (GENE3D); IPR012317 (PFAM); PTHR36542:SF5 (PANTHER); PTHR36542 (PANTHER); SSF56399 (SUPERFAMILY)	F:NAD+ ADP-ribosyltransferase activity
110501873	nmi	N-myc-interactor	NMI_HUMANN-myc-interactor OS=Homo sapiens OX=9606 GN=NMI PE=1 SV=2	870.18	1.34331	0.276479	4.85862	1.18e-06	0.000267063	ID=gene38958;Dbxref=GeneID:110501873;Name=nmi;gbkey=Gene;gene=nmi;gene_biotype=protein_coding;partial=true	5193	13	F:GO:0003677; F:GO:0003712; C:GO:0005654; C:GO:0005829; P:GO:0006366; P:GO:0006954; P:GO:0007259; F:GO:0042802; P:GO:0045355; P:GO:0045358; P:GO:0045824; P:GO:0060333; P:GO:1902524	F:DNA binding; F:transcription coregulator activity; C:nucleoplasm; C:cytosol; P:transcription by RNA polymerase II; P:inflammatory response; P:receptor signaling pathway via JAK-STAT; F:identical protein binding; P:negative regulation of interferon-alpha biosynthetic process; P:negative regulation of interferon-beta biosynthetic process; P:negative regulation of innate immune response; P:interfe…	F:GO:0003677	IPR038717 (PFAM); PF13551 (PFAM); G3DSA:3.30.420.470 (GENE3D); PTHR23022 (PANTHER); PTHR23022:SF92 (PANTHER); IPR009057 (SUPERFAMILY)	F:DNA binding
110520862	LOC110520862	ephrin-A1-like	EFNA5_DANREEphrin-A5b OS=Danio rerio OX=7955 GN=efna5b PE=2 SV=1	750.357	1.34289	0.399129	3.36454	0.00076672	0.04943	ID=gene4268;Dbxref=GeneID:110520862;Name=LOC110520862;gbkey=Gene;gene=LOC110520862;gene_biotype=protein_coding	15786	10	P:GO:0001756; C:GO:0005886; P:GO:0007154; P:GO:0007409; P:GO:0007509; P:GO:0030155; C:GO:0031225; P:GO:0048514; P:GO:0050896; P:GO:0051493	P:somitogenesis; C:plasma membrane; P:cell communication; P:axonogenesis; P:mesoderm migration involved in gastrulation; P:regulation of cell adhesion; C:anchored component of membrane; P:blood vessel morphogenesis; P:response to stimulus; P:regulation of cytoskeleton organization	no IPS match	no IPS match	no IPS match
110504376	LOC110504376	sperm-specific antigen 2-like	ITPI2_HUMANProtein ITPRID2 OS=Homo sapiens OX=9606 GN=ITPRID2 PE=1 SV=3	441.061	1.34239	0.311757	4.30587	1.66e-05	0.00258481	ID=gene5582;Dbxref=GeneID:110504376;Name=LOC110504376;gbkey=Gene;gene=LOC110504376;gene_biotype=protein_coding	60462	9	F:GO:0005102; C:GO:0005789; C:GO:0005829; C:GO:0005886; C:GO:0008180; P:GO:0010387; P:GO:0033089; P:GO:0050862; F:GO:0051015	F:signaling receptor binding; C:endoplasmic reticulum membrane; C:cytosol; C:plasma membrane; C:COP9 signalosome; P:COP9 signalosome assembly; P:positive regulation of T cell differentiation in thymus; P:positive regulation of T cell receptor signaling pathway; F:actin filament binding	F:GO:0003779; C:GO:0005886	IPR029326 (PFAM); mobidb-lite (MOBIDB_LITE); mobidb-lite (MOBIDB_LITE); mobidb-lite (MOBIDB_LITE); mobidb-lite (MOBIDB_LITE); mobidb-lite (MOBIDB_LITE); mobidb-lite (MOBIDB_LITE); mobidb-lite (MOBIDB_LITE); mobidb-lite (MOBIDB_LITE); IPR026648 (PTHR17469:PANTHER); PTHR17469 (PANTHER)	F:actin binding; C:plasma membrane
110487093	pseudogene	pseudogene	NA	68.7029	1.32846	0.359688	3.69336	0.000221307	0.0195061	ID=gene25389;Dbxref=GeneID:110487093;Name=LOC110487093;gbkey=Gene;gene=LOC110487093;gene_biotype=pseudogene;pseudo=true	NA	NA	NA	NA	NA	NA	NA	NA	NA
110492581	LOC110492581	serine/threonine-protein kinase pim-2-like	PIM2_DANRESerine/threonine-protein kinase pim-2 OS=Danio rerio OX=7955 GN=pim2 PE=2 SV=2	771.829	1.32751	0.332801	3.98891	6.64e-05	0.00750935	ID=gene30385;Dbxref=GeneID:110492581;Name=LOC110492581;gbkey=Gene;gene=LOC110492581;gene_biotype=protein_coding	3969	11	P:GO:0000226; F:GO:0004674; C:GO:0005737; P:GO:0006468; P:GO:0007346; P:GO:0030097; P:GO:0043066; F:GO:0043167; C:GO:0043232; C:GO:0044446; P:GO:1903047	P:microtubule cytoskeleton organization; F:protein serine/threonine kinase activity; C:cytoplasm; P:protein phosphorylation; P:regulation of mitotic cell cycle; P:hemopoiesis; P:negative regulation of apoptotic process; F:ion binding; C:intracellular non-membrane-bounded organelle; C:intracellular organelle part; P:mitotic cell cycle process	no IPS match	no IPS match	no IPS match	EC:2.7.11	Transferring phosphorus-containing groups
110494997	LOC110494997	uncharacterized protein LOC110494997	CD22_HUMANB-cell receptor CD22 OS=Homo sapiens OX=9606 GN=CD22 PE=1 SV=2	33.24	1.32534	0.385428	3.43862	0.000584694	0.0411054	ID=gene30710;Dbxref=GeneID:110494997;Name=LOC110494997;gbkey=Gene;gene=LOC110494997;gene_biotype=protein_coding	29557	12	C:GO:0005768; C:GO:0005887; C:GO:0009897; F:GO:0019903; P:GO:0030888; C:GO:0032809; F:GO:0033691; F:GO:0042609; P:GO:0043065; P:GO:0050776; P:GO:0050849; P:GO:0051025	C:endosome; C:integral component of plasma membrane; C:external side of plasma membrane; F:protein phosphatase binding; P:regulation of B cell proliferation; C:neuronal cell body membrane; F:sialic acid binding; F:CD4 receptor binding; P:positive regulation of apoptotic process; P:regulation of immune response; P:negative regulation of calcium-mediated signaling; P:negative regulation of immunogl…	no IPS match	no IPS match	no IPS match
110494152	LOC110494152	tribbles homolog 2-like	KC2D1_DANRECalcium/calmodulin-dependent protein kinase type II delta 1 chain OS=Danio rerio OX=7955 GN=camk2d1 PE=2 SV=2	132.545	1.32435	0.271638	4.87543	1.09e-06	0.000256468	ID=gene31852;Dbxref=GeneID:110494152;Name=LOC110494152;gbkey=Gene;gene=LOC110494152;gene_biotype=protein_coding	5284	4	F:GO:0003714; F:GO:0004672; F:GO:0005524; P:GO:0006468	F:transcription corepressor activity; F:protein kinase activity; F:ATP binding; P:protein phosphorylation	F:GO:0003714; F:GO:0004672; F:GO:0005524; P:GO:0006468	IPR000719 (SMART); G3DSA:1.10.510.10 (GENE3D); IPR000719 (PFAM); IPR024106 (PTHR22961:PANTHER); IPR024104 (PANTHER); IPR000719 (PROSITE_PROFILES); IPR011009 (SUPERFAMILY)	F:transcription corepressor activity; F:protein kinase activity; F:ATP binding; P:protein phosphorylation
110505317	cmpk2	UMP-CMP kinase 2, mitochondrial	CMPK2_MOUSEUMP-CMP kinase 2, mitochondrial OS=Mus musculus OX=10090 GN=Cmpk2 PE=1 SV=2	193.919	1.3225	0.373556	3.5403	0.000399679	0.0310561	ID=gene41844;Dbxref=GeneID:110505317;Name=cmpk2;gbkey=Gene;gene=cmpk2;gene_biotype=protein_coding	12642	11	F:GO:0000166; F:GO:0004127; F:GO:0004550; F:GO:0004798; C:GO:0005739; P:GO:0006165; P:GO:0006227; P:GO:0006233; P:GO:0006235; F:GO:0033862; P:GO:0071222	F:nucleotide binding; F:cytidylate kinase activity; F:nucleoside diphosphate kinase activity; F:thymidylate kinase activity; C:mitochondrion; P:nucleoside diphosphate phosphorylation; P:dUDP biosynthetic process; P:dTDP biosynthetic process; P:dTTP biosynthetic process; F:UMP kinase activity; P:cellular response to lipopolysaccharide	no GO terms	PTHR10344:SF3 (PANTHER); PTHR10344 (PANTHER)	no GO terms	EC:2.7.4.4; EC:2.7.4.6; EC:2.7.4.22; EC:2.7.4.9; EC:2.7.4.14	Nucleoside-phosphate kinase; Nucleoside-diphosphate kinase; UMP kinase; dTMP kinase; UMP/CMP kinase
110530422	LOC110530422	cadherin-2-like	CADH2_DANRECadherin-2 OS=Danio rerio OX=7955 GN=cdh2 PE=2 SV=2	55.0359	1.32122	0.348479	3.79138	0.000149812	0.0146473	ID=gene15025;Dbxref=GeneID:110530422;Name=LOC110530422;gbkey=Gene;gene=LOC110530422;gene_biotype=protein_coding	109293	53	P:GO:0001502; P:GO:0001755; F:GO:0005509; C:GO:0005913; P:GO:0007043; P:GO:0007156; P:GO:0007158; P:GO:0007398; P:GO:0007413; P:GO:0007416; P:GO:0007422; P:GO:0008045; F:GO:0008092; P:GO:0009966; C:GO:0009986; P:GO:0010001; P:GO:0010002; C:GO:0014704; C:GO:0016021; P:GO:0016339; C:GO:0016342; P:GO:0021511; P:GO:0021535; P:GO:0021577; P:GO:0021591; P:GO:0021915; P:GO:0030901; P:GO:0034332; P:GO:00…	P:cartilage condensation; P:neural crest cell migration; F:calcium ion binding; C:cell-cell adherens junction; P:cell-cell junction assembly; P:homophilic cell adhesion via plasma membrane adhesion molecules; P:neuron cell-cell adhesion; P:ectoderm development; P:axonal fasciculation; P:synapse assembly; P:peripheral nervous system development; P:motor neuron axon guidance; F:cytoskeletal protein…	no IPS match	no IPS match	no IPS match
110509178	LOC110509178	chemokine XC receptor 1-like	XCR1_MOUSEChemokine XC receptor 1 OS=Mus musculus OX=10090 GN=Xcr1 PE=2 SV=1	41.6954	1.30692	0.388871	3.36079	0.000777186	0.0496231	ID=gene45534;Dbxref=GeneID:110509178;Name=LOC110509178;gbkey=Gene;gene=LOC110509178;gene_biotype=protein_coding	4661	3	F:GO:0004930; P:GO:0007186; C:GO:0016021	F:G protein-coupled receptor activity; P:G protein-coupled receptor signaling pathway; C:integral component of membrane	F:GO:0004930; P:GO:0007186; C:GO:0016021	IPR000276 (PRINTS); G3DSA:1.20.1070.10 (GENE3D); IPR000276 (PFAM); mobidb-lite (MOBIDB_LITE); PTHR10489 (PANTHER); PTHR10489:SF730 (PANTHER); IPR017452 (PROSITE_PROFILES); SSF81321 (SUPERFAMILY)	F:G protein-coupled receptor activity; P:G protein-coupled receptor signaling pathway; C:integral component of membrane
110488347	LOC110488347	proteasome subunit beta type-8-like	PB6LA_SALSAProteasome subunit beta type-6-A like protein OS=Salmo salar OX=8030 GN=psmb6l-a PE=3 SV=1	2172.84	1.30487	0.376987	3.46132	0.000537531	0.0385235	ID=gene26098;Dbxref=GeneID:110488347;Name=LOC110488347;gbkey=Gene;gene=LOC110488347;gene_biotype=protein_coding	2811	3	F:GO:0004298; C:GO:0005839; P:GO:0051603	F:threonine-type endopeptidase activity; C:proteasome core complex; P:proteolysis involved in cellular protein catabolic process	no IPS match	no IPS match	no IPS match
110524684	lncRNA	lncRNA	---NA---	409.416	1.29318	0.32767	3.94658	7.93e-05	0.00857429	ID=gene9556;Dbxref=GeneID:110524684;Name=LOC110524684;gbkey=Gene;gene=LOC110524684;gene_biotype=lncRNA	5407	3	F:GO:0003677; P:GO:0006313; P:GO:0015074	F:DNA binding; P:transposition, DNA-mediated; P:DNA integration	F:GO:0003677; P:GO:0006313; P:GO:0015074	IPR002492 (PFAM); G3DSA:3.30.420.470 (GENE3D); IPR036388 (G3DSA:1.10.10.GENE3D); PTHR23022:SF92 (PANTHER); PTHR23022 (PANTHER); IPR009057 (SUPERFAMILY)	F:DNA binding; P:transposition, DNA-mediated; P:DNA integration
110507380	LOC110507380	syndecan-2-like	SDC2_HUMANSyndecan-2 OS=Homo sapiens OX=9606 GN=SDC2 PE=1 SV=2	67.0818	1.28647	0.307596	4.18232	2.89e-05	0.00385513	ID=gene4126;Dbxref=GeneID:110507380;Name=LOC110507380;gbkey=Gene;gene=LOC110507380;gene_biotype=protein_coding;partial=true;start_range=.,8215490	14675	20	P:GO:0001523; P:GO:0001666; C:GO:0005788; C:GO:0005796; C:GO:0005886; P:GO:0006024; P:GO:0006027; C:GO:0009986; C:GO:0016021; F:GO:0030165; P:GO:0031000; P:GO:0042060; F:GO:0042802; C:GO:0043025; C:GO:0043202; P:GO:0043687; C:GO:0045202; P:GO:0048013; P:GO:0048814; P:GO:0050900	P:retinoid metabolic process; P:response to hypoxia; C:endoplasmic reticulum lumen; C:Golgi lumen; C:plasma membrane; P:glycosaminoglycan biosynthetic process; P:glycosaminoglycan catabolic process; C:cell surface; C:integral component of membrane; F:PDZ domain binding; P:response to caffeine; P:wound healing; F:identical protein binding; C:neuronal cell body; C:lysosomal lumen; P:post-translatio…	no IPS match	no IPS match	no IPS match
110520020	LOC110520020	signal transducer and activator of transcription 1-alpha/beta-like	ZBED5_CANLFZinc finger BED domain-containing protein 5 OS=Canis lupus familiaris OX=9615 GN=ZBED5 PE=4 SV=1	634.721	1.28554	0.365207	3.52003	0.000431495	0.0329218	ID=gene5266;Dbxref=GeneID:110520020;Name=LOC110520020;gbkey=Gene;gene=LOC110520020;gene_biotype=protein_coding	32483	5	F:GO:0003676; F:GO:0003700; C:GO:0005634; P:GO:0007010; P:GO:0022604	F:nucleic acid binding; F:DNA-binding transcription factor activity; C:nucleus; P:cytoskeleton organization; P:regulation of cell morphogenesis	no GO terms	G3DSA:3.30.70.270 (GENE3D); IPR000477 (PFAM); G3DSA:3.10.20.370 (GENE3D); IPR041577 (PFAM); G3DSA:3.30.70.270 (GENE3D); PTHR24559 (PANTHER); IPR000477 (PROSITE_PROFILES); cd01647 (CDD); cd09274 (CDD); SSF56672 (SUPERFAMILY)	no GO terms
110523688	LOC110523688	sodium-dependent phosphate transporter 1-B-like	S20AB_DANRESodium-dependent phosphate transporter 1-B OS=Danio rerio OX=7955 GN=slc20a1b PE=2 SV=1	4584.51	1.27608	0.302768	4.21473	2.5e-05	0.00346665	ID=gene8477;Dbxref=GeneID:110523688;Name=LOC110523688;gbkey=Gene;gene=LOC110523688;gene_biotype=protein_coding;partial=true	13347	3	P:GO:0006811; F:GO:0015291; C:GO:0016020	P:ion transport; F:secondary active transmembrane transporter activity; C:membrane	no IPS match	no IPS match	no IPS match
110522302	LOC110522302	DNA repair protein RAD51 homolog 1	RAD51_CRIGRDNA repair protein RAD51 homolog 1 OS=Cricetulus griseus OX=10029 GN=RAD51 PE=2 SV=1	82.9838	1.27555	0.303962	4.19641	2.71e-05	0.00367306	ID=gene7337;Dbxref=GeneID:110522302;Name=LOC110522302;gbkey=Gene;gene=LOC110522302;gene_biotype=protein_coding	4768	24	F:GO:0000166; P:GO:0000722; C:GO:0000784; C:GO:0000785; C:GO:0000800; P:GO:0001932; F:GO:0003682; F:GO:0003697; C:GO:0005654; C:GO:0005739; P:GO:0007131; F:GO:0008094; P:GO:0010833; P:GO:0014070; F:GO:0019899; P:GO:0031297; P:GO:0051052; P:GO:0065003; P:GO:0070192; P:GO:0071312; P:GO:0071479; P:GO:0072711; P:GO:1901700; P:GO:1990414	F:nucleotide binding; P:telomere maintenance via recombination; C:nuclear chromosome, telomeric region; C:chromatin; C:lateral element; P:regulation of protein phosphorylation; F:chromatin binding; F:single-stranded DNA binding; C:nucleoplasm; C:mitochondrion; P:reciprocal meiotic recombination; F:DNA-dependent ATPase activity; P:telomere maintenance via telomere lengthening; P:response to organi…	no GO terms	IPR013632 (PFAM); G3DSA:3.40.50.300 (GENE3D); PTHR22942:SF39 (PANTHER); PTHR22942:SF39 (PANTHER); PTHR22942 (PANTHER); PTHR22942 (PANTHER)	no GO terms	EC:3.6.1.3; EC:3.6.1.15	Adenosinetriphosphatase; Nucleoside-triphosphate phosphatase
110537025	LOC110537025	disabled homolog 2-like	DAB2_HUMANDisabled homolog 2 OS=Homo sapiens OX=9606 GN=DAB2 PE=1 SV=3	124.202	1.27195	0.378505	3.36046	0.000778119	0.0496231	ID=gene20931;Dbxref=GeneID:110537025;Name=LOC110537025;gbkey=Gene;gene=LOC110537025;gene_biotype=protein_coding	26985	58	C:GO:0001650; P:GO:0001701; P:GO:0001764; P:GO:0001921; P:GO:0002092; F:GO:0005178; F:GO:0005546; C:GO:0005765; C:GO:0005829; C:GO:0005903; P:GO:0007257; P:GO:0007494; P:GO:0007588; F:GO:0008022; P:GO:0010718; P:GO:0010862; P:GO:0010977; C:GO:0014069; C:GO:0016324; P:GO:0021799; P:GO:0030099; C:GO:0030132; P:GO:0030308; P:GO:0030335; P:GO:0030511; C:GO:0030665; P:GO:0032091; P:GO:0032349; P:GO:00…	C:fibrillar center; P:in utero embryonic development; P:neuron migration; P:positive regulation of receptor recycling; P:positive regulation of receptor internalization; F:integrin binding; F:phosphatidylinositol-4,5-bisphosphate binding; C:lysosomal membrane; C:cytosol; C:brush border; P:activation of JUN kinase activity; P:midgut development; P:excretion; F:protein C-terminus binding; P:positiv…	no GO terms	IPR000477 (PFAM); PTHR44485 (PANTHER); IPR000477 (PROSITE_PROFILES); cd01650 (CDD); SSF56672 (SUPERFAMILY)	no GO terms
110501468	mettl5	methyltransferase-like protein 5	METL5_MOUSEMethyltransferase-like protein 5 OS=Mus musculus OX=10090 GN=Mettl5 PE=2 SV=2	801.635	1.25739	0.300277	4.18745	2.82e-05	0.00378627	ID=gene38491;Dbxref=GeneID:110501468;Name=mettl5;gbkey=Gene;gene=mettl5;gene_biotype=protein_coding	3180	1	F:GO:0016740	F:transferase activity	no IPS match	no IPS match	no IPS match
110523793	hpse	heparanase	HPSE_HUMANHeparanase OS=Homo sapiens OX=9606 GN=HPSE PE=1 SV=2	1034.64	1.23517	0.332009	3.72028	0.000199004	0.0180138	ID=gene8602;Dbxref=GeneID:110523793;Name=hpse;gbkey=Gene;gene=hpse;gene_biotype=protein_coding	10301	20	F:GO:0004566; C:GO:0005654; C:GO:0005765; P:GO:0006027; P:GO:0007160; P:GO:0010575; P:GO:0030194; P:GO:0030200; F:GO:0030305; C:GO:0031012; P:GO:0033690; C:GO:0035580; C:GO:0043202; P:GO:0043312; C:GO:0045121; F:GO:0045545; F:GO:0046983; P:GO:0051798; P:GO:0051897; P:GO:0061042	F:beta-glucuronidase activity; C:nucleoplasm; C:lysosomal membrane; P:glycosaminoglycan catabolic process; P:cell-matrix adhesion; P:positive regulation of vascular endothelial growth factor production; P:positive regulation of blood coagulation; P:heparan sulfate proteoglycan catabolic process; F:heparanase activity; C:extracellular matrix; P:positive regulation of osteoblast proliferation; C:sp…	no GO terms	IPR000477 (PFAM); mobidb-lite (MOBIDB_LITE); PTHR45612 (PANTHER); IPR000477 (PROSITE_PROFILES); cd01650 (CDD); SSF56672 (SUPERFAMILY)	no GO terms	EC:3.2.1.31	Beta-glucuronidase
110492801	LOC110492801	calpain-1 catalytic subunit-like	CANX_CHICKCalpain-1 catalytic subunit OS=Gallus gallus OX=9031 PE=1 SV=2	195.697	1.23389	0.308385	4.00113	6.3e-05	0.00732834	ID=gene28765;Dbxref=GeneID:110492801;Name=LOC110492801;end_range=2479379,.;gbkey=Gene;gene=LOC110492801;gene_biotype=protein_coding;partial=true	23338	19	C:GO:0001669; F:GO:0004198; F:GO:0005509; F:GO:0005515; C:GO:0005576; C:GO:0005739; C:GO:0005764; C:GO:0005829; C:GO:0005886; P:GO:0008284; P:GO:0016241; P:GO:0032801; P:GO:0043312; P:GO:0050790; P:GO:0060056; P:GO:0070268; P:GO:0097264; C:GO:1904813; P:GO:2000310	C:acrosomal vesicle; F:calcium-dependent cysteine-type endopeptidase activity; F:calcium ion binding; F:protein binding; C:extracellular region; C:mitochondrion; C:lysosome; C:cytosol; C:plasma membrane; P:positive regulation of cell population proliferation; P:regulation of macroautophagy; P:receptor catabolic process; P:neutrophil degranulation; P:regulation of catalytic activity; P:mammary gla…	no IPS match	no IPS match	no IPS match	EC:3.4.22	Acting on peptide bonds (peptidases)
110535315	LOC110535315	interferon regulatory factor 8-like	IRF8_MOUSEInterferon regulatory factor 8 OS=Mus musculus OX=10090 GN=Irf8 PE=1 SV=1	556.731	1.21986	0.28492	4.2814	1.86e-05	0.00280197	ID=gene19291;Dbxref=GeneID:110535315;Name=LOC110535315;gbkey=Gene;gene=LOC110535315;gene_biotype=protein_coding	8040	22	P:GO:0000122; F:GO:0000978; F:GO:0001227; F:GO:0005515; C:GO:0005654; C:GO:0005829; P:GO:0006313; P:GO:0006909; P:GO:0006914; P:GO:0015074; P:GO:0030099; P:GO:0032729; P:GO:0032735; P:GO:0042742; P:GO:0042832; P:GO:0044130; P:GO:0045351; P:GO:0045944; P:GO:0051607; P:GO:0060333; P:GO:0060337; P:GO:0071222	P:negative regulation of transcription by RNA polymerase II; F:RNA polymerase II proximal promoter sequence-specific DNA binding; F:DNA-binding transcription repressor activity, RNA polymerase II-specific; F:protein binding; C:nucleoplasm; C:cytosol; P:transposition, DNA-mediated; P:phagocytosis; P:autophagy; P:DNA integration; P:myeloid cell differentiation; P:positive regulation of interferon-g…	F:GO:0003677; P:GO:0006313; P:GO:0015074	IPR002492 (PFAM); PF13384 (PFAM); PTHR23022:SF92 (PANTHER); PTHR23022 (PANTHER); IPR009057 (SUPERFAMILY)	F:DNA binding; P:transposition, DNA-mediated; P:DNA integration
110536877	LOC110536877	MOB kinase activator 3B-like	MOB3B_MOUSEMOB kinase activator 3B OS=Mus musculus OX=10090 GN=Mob3b PE=2 SV=1	172.963	1.21291	0.341767	3.54893	0.000386802	0.0305026	ID=gene20760;Dbxref=GeneID:110536877;Name=LOC110536877;gbkey=Gene;gene=LOC110536877;gene_biotype=protein_coding;partial=true	58854	4	F:GO:0005515; C:GO:0005622; P:GO:0035330; F:GO:0046872	F:protein binding; C:intracellular; P:regulation of hippo signaling; F:metal ion binding	no GO terms	mobidb-lite (MOBIDB_LITE); mobidb-lite (MOBIDB_LITE)	no GO terms
110509188	LOC110509188	ski-like protein	SKR1B_DANRESKI family transcriptional corepressor 1 homolog-B OS=Danio rerio OX=7955 GN=skor1b PE=2 SV=1	483.223	1.21244	0.352098	3.44347	0.000574303	0.0404712	ID=gene44516;Dbxref=GeneID:110509188;Name=LOC110509188;gbkey=Gene;gene=LOC110509188;gene_biotype=protein_coding	34542	3	P:GO:0000122; P:GO:0030512; F:GO:0046332	P:negative regulation of transcription by RNA polymerase II; P:negative regulation of transforming growth factor beta receptor signaling pathway; F:SMAD binding	P:GO:0000122; P:GO:0030512; F:GO:0046332	IPR014890 (SMART); IPR014890 (PFAM); IPR037000 (G3DSA:3.10.260.GENE3D); IPR003380 (PFAM); IPR010919 (G3DSA:3.10.390.GENE3D); mobidb-lite (MOBIDB_LITE); mobidb-lite (MOBIDB_LITE); mobidb-lite (MOBIDB_LITE); mobidb-lite (MOBIDB_LITE); mobidb-lite (MOBIDB_LITE); IPR023216 (PANTHER); IPR028373 (PTHR10005:PANTHER); IPR010919 (SUPERFAMILY); IPR009061 (SUPERFAMILY)	P:negative regulation of transcription by RNA polymerase II; P:negative regulation of transforming growth factor beta receptor signaling pathway; F:SMAD binding
110538600	LOC110538600	interferon-induced 35 kDa protein homolog	IN35_MOUSEInterferon-induced 35 kDa protein homolog OS=Mus musculus OX=10090 GN=Ifi35 PE=1 SV=3	1381.12	1.19558	0.215523	5.54736	2.9e-08	1.11e-05	ID=gene22738;Dbxref=GeneID:110538600;Name=LOC110538600;gbkey=Gene;gene=LOC110538600;gene_biotype=protein_coding	8345	12	F:GO:0003712; C:GO:0005654; C:GO:0005829; P:GO:0006366; P:GO:0006954; P:GO:0007259; P:GO:0010556; P:GO:0031326; P:GO:0032480; F:GO:0042802; P:GO:0051246; P:GO:0060337	F:transcription coregulator activity; C:nucleoplasm; C:cytosol; P:transcription by RNA polymerase II; P:inflammatory response; P:receptor signaling pathway via JAK-STAT; P:regulation of macromolecule biosynthetic process; P:regulation of cellular biosynthetic process; P:negative regulation of type I interferon production; F:identical protein binding; P:regulation of protein metabolic process; P:t…	no IPS match	no IPS match	no IPS match
110493560	LOC110493560	uncharacterized protein LOC110493560	ZMYM1_HUMANZinc finger MYM-type protein 1 OS=Homo sapiens OX=9606 GN=ZMYM1 PE=1 SV=1	395.867	1.19469	0.336697	3.54827	0.000387768	0.0305026	ID=gene31138;Dbxref=GeneID:110493560;Name=LOC110493560;gbkey=Gene;gene=LOC110493560;gene_biotype=protein_coding	16771	NA			no IPS match	no IPS match	no IPS match
110537938	LOC110537938	apoptosis regulator BAX-like	BAX_BOVINApoptosis regulator BAX OS=Bos taurus OX=9913 GN=BAX PE=2 SV=1	209.609	1.18875	0.277716	4.28043	1.87e-05	0.00280197	ID=gene21935;Dbxref=GeneID:110537938;Name=LOC110537938;gbkey=Gene;gene=LOC110537938;gene_biotype=protein_coding	6240	3	F:GO:0003677; P:GO:0006313; P:GO:0015074	F:DNA binding; P:transposition, DNA-mediated; P:DNA integration	F:GO:0003677; P:GO:0006313; P:GO:0015074	IPR036388 (G3DSA:1.10.10.GENE3D); IPR002492 (PFAM); G3DSA:3.30.420.470 (GENE3D); PTHR23022 (PANTHER); IPR009057 (SUPERFAMILY)	F:DNA binding; P:transposition, DNA-mediated; P:DNA integration
110528661	LOC110528661	dual specificity protein phosphatase 7-like	DS22B_DANREDual specificity protein phosphatase 22-B OS=Danio rerio OX=7955 GN=dusp22b PE=2 SV=2	212.34	1.18783	0.261984	4.53398	5.79e-06	0.00106821	ID=gene13626;Dbxref=GeneID:110528661;Name=LOC110528661;gbkey=Gene;gene=LOC110528661;gene_biotype=protein_coding	17401	4	P:GO:0006470; F:GO:0017017; C:GO:0044424; P:GO:0050794	P:protein dephosphorylation; F:MAP kinase tyrosine/serine/threonine phosphatase activity; C:intracellular part; P:regulation of cellular process	no IPS match	no IPS match	no IPS match	EC:3.1.3.16	Protein-serine/threonine phosphatase
110502242	LOC110502242	probable palmitoyltransferase ZDHHC16 isoform X2	ZD16A_DANREPalmitoyltransferase ZDHHC16A OS=Danio rerio OX=7955 GN=zdhhc16a PE=2 SV=1	119.262	1.18553	0.305175	3.88474	0.000102438	0.0104661	ID=gene39151;Dbxref=GeneID:110502242;Name=LOC110502242;gbkey=Gene;gene=LOC110502242;gene_biotype=protein_coding	14559	10	P:GO:0001654; C:GO:0005789; C:GO:0005794; P:GO:0006974; P:GO:0007507; C:GO:0016021; P:GO:0018345; F:GO:0019706; P:GO:0021537; P:GO:0021899	P:eye development; C:endoplasmic reticulum membrane; C:Golgi apparatus; P:cellular response to DNA damage stimulus; P:heart development; C:integral component of membrane; P:protein palmitoylation; F:protein-cysteine S-palmitoyltransferase activity; P:telencephalon development; P:fibroblast growth factor receptor signaling pathway involved in forebrain neuron fate commitment	no GO terms	mobidb-lite (MOBIDB_LITE); IPR026625 (PANTHER); PTHR11697:SF108 (PANTHER)	no GO terms	EC:2.3.1.225	Protein S-acyltransferase
110533376	LOC110533376	interferon regulatory factor 1-like	IRF1_CHICKInterferon regulatory factor 1 OS=Gallus gallus OX=9031 GN=IRF1 PE=2 SV=1	2703.68	1.1749	0.286914	4.09497	4.22e-05	0.00523819	ID=gene17531;Dbxref=GeneID:110533376;Name=LOC110533376;gbkey=Gene;gene=LOC110533376;gene_biotype=protein_coding	4488	6	F:GO:0003700; P:GO:0006355; P:GO:0006915; P:GO:0008285; F:GO:0044212; P:GO:0050776	F:DNA-binding transcription factor activity; P:regulation of transcription, DNA-templated; P:apoptotic process; P:negative regulation of cell population proliferation; F:transcription regulatory region DNA binding; P:regulation of immune response	F:GO:0003700; P:GO:0006355; P:GO:0006915; P:GO:0008285; F:GO:0044212; P:GO:0050776	IPR036388 (G3DSA:1.10.10.GENE3D); IPR001346 (PFAM); IPR031215 (PTHR11949:PANTHER); IPR001346 (PANTHER); IPR001346 (PROSITE_PROFILES); IPR036390 (SUPERFAMILY)	F:DNA-binding transcription factor activity; P:regulation of transcription, DNA-templated; P:apoptotic process; P:negative regulation of cell population proliferation; F:transcription regulatory region DNA binding; P:regulation of immune response
110485546	LOC110485546	adenylate cyclase type 9-like	ADCY9_CHICKAdenylate cyclase type 9 OS=Gallus gallus OX=9031 GN=ADCY9 PE=1 SV=1	198.482	1.17261	0.346523	3.38394	0.000714547	0.047253	ID=gene23441;Dbxref=GeneID:110485546;Name=LOC110485546;gbkey=Gene;gene=LOC110485546;gene_biotype=protein_coding;partial=true;start_range=.,6209430	3589	4	F:GO:0004016; C:GO:0005887; P:GO:0006171; P:GO:0071880	F:adenylate cyclase activity; C:integral component of plasma membrane; P:cAMP biosynthetic process; P:adenylate cyclase-activating adrenergic receptor signaling pathway	no GO terms	mobidb-lite (MOBIDB_LITE); PTHR11920:SF382 (PANTHER); PTHR11920 (PANTHER)	no GO terms	EC:4.6.1.1	Adenylate cyclase
110531495	LOC110531495	protein KHNYN-like	FUCL4_ANGJAFucolectin-4 OS=Anguilla japonica OX=7937 PE=2 SV=1	463.727	1.17251	0.34812	3.36813	0.0007568	0.0490045	ID=gene15826;Dbxref=GeneID:110531495;Name=LOC110531495;gbkey=Gene;gene=LOC110531495;gene_biotype=protein_coding;partial=true	22889	5	P:GO:0001868; F:GO:0005509; C:GO:0005615; P:GO:0010185; F:GO:0042806	P:regulation of complement activation, lectin pathway; F:calcium ion binding; C:extracellular space; P:regulation of cellular defense response; F:fucose binding	no GO terms	mobidb-lite (MOBIDB_LITE); mobidb-lite (MOBIDB_LITE); mobidb-lite (MOBIDB_LITE); mobidb-lite (MOBIDB_LITE); mobidb-lite (MOBIDB_LITE); mobidb-lite (MOBIDB_LITE); mobidb-lite (MOBIDB_LITE); mobidb-lite (MOBIDB_LITE); mobidb-lite (MOBIDB_LITE); mobidb-lite (MOBIDB_LITE); mobidb-lite (MOBIDB_LITE); mobidb-lite (MOBIDB_LITE); mobidb-lite (MOBIDB_LITE); mobidb-lite (MOBIDB_LITE); mobidb-lite (MOBIDB_L…	no GO terms
110523468	LOC110523468	uncharacterized protein LOC110523468		816.766	1.17243	0.311731	3.76102	0.000169224	0.0158992	ID=gene8228;Dbxref=GeneID:110523468;Name=LOC110523468;gbkey=Gene;gene=LOC110523468;gene_biotype=protein_coding	5235	NA			no IPS match	no IPS match	no IPS match
110490103	LOC110490103	solute carrier family 13 member 2-like	S13A2_HUMANSolute carrier family 13 member 2 OS=Homo sapiens OX=9606 GN=SLC13A2 PE=2 SV=1	474.25	1.16978	0.348292	3.35861	0.000783352	0.049742	ID=gene28005;Dbxref=GeneID:110490103;Name=LOC110490103;gbkey=Gene;gene=LOC110490103;gene_biotype=protein_coding	20942	9	C:GO:0005887; P:GO:0006814; F:GO:0015137; F:GO:0015141; F:GO:0015361; P:GO:0015746; C:GO:0016323; P:GO:0035674; P:GO:0071422	C:integral component of plasma membrane; P:sodium ion transport; F:citrate transmembrane transporter activity; F:succinate transmembrane transporter activity; F:low-affinity sodium:dicarboxylate symporter activity; P:citrate transport; C:basolateral plasma membrane; P:tricarboxylic acid transmembrane transport; P:succinate transmembrane transport	no GO terms	mobidb-lite (MOBIDB_LITE); mobidb-lite (MOBIDB_LITE); mobidb-lite (MOBIDB_LITE)	no GO terms
110486642	LOC110486642	interferon-induced 35 kDa protein homolog	IN35_MOUSEInterferon-induced 35 kDa protein homolog OS=Mus musculus OX=10090 GN=Ifi35 PE=1 SV=3	643.575	1.16045	0.317564	3.65423	0.000257955	0.0222709	ID=gene24765;Dbxref=GeneID:110486642;Name=LOC110486642;gbkey=Gene;gene=LOC110486642;gene_biotype=protein_coding	5635	13	F:GO:0003712; C:GO:0005654; C:GO:0005829; P:GO:0006366; P:GO:0006954; P:GO:0007259; P:GO:0031323; F:GO:0042802; P:GO:0048519; P:GO:0051171; P:GO:0060255; P:GO:0060337; P:GO:0080090	F:transcription coregulator activity; C:nucleoplasm; C:cytosol; P:transcription by RNA polymerase II; P:inflammatory response; P:receptor signaling pathway via JAK-STAT; P:regulation of cellular metabolic process; F:identical protein binding; P:negative regulation of biological process; P:regulation of nitrogen compound metabolic process; P:regulation of macromolecule metabolic process; P:type I …	no GO terms	G3DSA:3.30.420.470 (GENE3D); PTHR23022:SF92 (PANTHER); PTHR23022 (PANTHER)	no GO terms
110500135	LOC110500135	interleukin-15 receptor subunit alpha-like	LIN1_NYCCOLINE-1 reverse transcriptase homolog OS=Nycticebus coucang OX=9470 PE=3 SV=1	265.317	1.15566	0.336256	3.43686	0.000588508	0.0411158	ID=gene37345;Dbxref=GeneID:110500135;Name=LOC110500135;gbkey=Gene;gene=LOC110500135;gene_biotype=protein_coding	27908	NA			no GO terms	IPR000477 (PFAM); PTHR45612 (PANTHER); IPR000477 (PROSITE_PROFILES); SSF56672 (SUPERFAMILY)	no GO terms
110526389	LOC110526389	lysine--tRNA ligase-like	SYK_MOUSELysine--tRNA ligase OS=Mus musculus OX=10090 GN=Kars PE=1 SV=1	1000.98	1.15207	0.328241	3.50984	0.000448383	0.0336881	ID=gene11203;Dbxref=GeneID:110526389;Name=LOC110526389;gbkey=Gene;gene=LOC110526389;gene_biotype=protein_coding	22122	30	F:GO:0000049; P:GO:0000187; P:GO:0002276; P:GO:0002741; F:GO:0003677; F:GO:0003877; F:GO:0004824; F:GO:0005524; C:GO:0005615; C:GO:0005634; C:GO:0005759; C:GO:0005829; P:GO:0006313; P:GO:0006430; P:GO:0008285; P:GO:0010165; P:GO:0010759; P:GO:0015074; P:GO:0015966; F:GO:0016597; C:GO:0017101; P:GO:0033209; F:GO:0042803; P:GO:0043032; P:GO:0045893; P:GO:0070374; F:GO:0097110; P:GO:1900017; P:GO:19…	F:tRNA binding; P:activation of MAPK activity; P:basophil activation involved in immune response; P:positive regulation of cytokine secretion involved in immune response; F:DNA binding; F:ATP adenylyltransferase activity; F:lysine-tRNA ligase activity; F:ATP binding; C:extracellular space; C:nucleus; C:mitochondrial matrix; C:cytosol; P:transposition, DNA-mediated; P:lysyl-tRNA aminoacylation; P:…	F:GO:0003677; P:GO:0006313; P:GO:0015074	IPR036388 (G3DSA:1.10.10.GENE3D); IPR038717 (PFAM); G3DSA:3.30.420.470 (GENE3D); IPR002492 (PFAM); PTHR23022 (PANTHER); PTHR23022:SF92 (PANTHER); IPR009057 (SUPERFAMILY)	F:DNA binding; P:transposition, DNA-mediated; P:DNA integration	EC:2.7.7.53; EC:6.1.1.6	ATP adenylyltransferase; Lysine--tRNA ligase
110531426	LOC110531426	diacylglycerol kinase eta-like	DGKD_HUMANDiacylglycerol kinase delta OS=Homo sapiens OX=9606 GN=DGKD PE=1 SV=4	36.3048	1.14985	0.329569	3.48894	0.000484938	0.0358866	ID=gene15746;Dbxref=GeneID:110531426;Name=LOC110531426;gbkey=Gene;gene=LOC110531426;gene_biotype=protein_coding	54684	24	F:GO:0003951; F:GO:0004143; F:GO:0005524; C:GO:0005634; C:GO:0005768; C:GO:0005829; C:GO:0005886; P:GO:0006897; P:GO:0006979; P:GO:0007173; P:GO:0007205; P:GO:0007275; P:GO:0010033; P:GO:0015031; P:GO:0019932; F:GO:0019992; P:GO:0030168; F:GO:0042803; P:GO:0046339; P:GO:0046473; P:GO:0046834; F:GO:0046872; F:GO:0046982; P:GO:0051260	F:NAD+ kinase activity; F:diacylglycerol kinase activity; F:ATP binding; C:nucleus; C:endosome; C:cytosol; C:plasma membrane; P:endocytosis; P:response to oxidative stress; P:epidermal growth factor receptor signaling pathway; P:protein kinase C-activating G protein-coupled receptor signaling pathway; P:multicellular organism development; P:response to organic substance; P:protein transport; P:se…	no GO terms	mobidb-lite (MOBIDB_LITE); mobidb-lite (MOBIDB_LITE)	no GO terms	EC:2.7.1.23; EC:2.7.1.107	NAD(+) kinase; Diacylglycerol kinase (ATP)
110538848	LOC110538848	metalloproteinase inhibitor 2-like	TIMP2_CHICKMetalloproteinase inhibitor 2 OS=Gallus gallus OX=9031 GN=TIMP2 PE=2 SV=1	950.211	1.14826	0.285445	4.02271	5.75e-05	0.00677517	ID=gene23052;Dbxref=GeneID:110538848;Name=LOC110538848;end_range=87885768,.;gbkey=Gene;gene=LOC110538848;gene_biotype=protein_coding;partial=true	2588	2	F:GO:0008191; P:GO:0010951	F:metalloendopeptidase inhibitor activity; P:negative regulation of endopeptidase activity	F:GO:0008191; P:GO:0010951	IPR001820 (SMART); G3DSA:2.40.50.120 (GENE3D); IPR001820 (PFAM); IPR027465 (G3DSA:3.90.370.GENE3D); IPR015613 (PTHR11844:PANTHER); IPR015613 (PTHR11844:PANTHER); IPR001820 (PANTHER); IPR001820 (PANTHER); IPR008993 (SUPERFAMILY); IPR008993 (SUPERFAMILY)	F:metalloendopeptidase inhibitor activity; P:negative regulation of endopeptidase activity
110528193	LOC110528193	E3 ubiquitin-protein ligase DTX3L-like	DTX3_HUMANProbable E3 ubiquitin-protein ligase DTX3 OS=Homo sapiens OX=9606 GN=DTX3 PE=1 SV=2	1153.44	1.14364	0.324758	3.52152	0.000429085	0.0328228	ID=gene13103;Dbxref=GeneID:110528193;Name=LOC110528193;gbkey=Gene;gene=LOC110528193;gene_biotype=protein_coding	9469	31	P:GO:0002230; F:GO:0004842; F:GO:0004857; C:GO:0005654; C:GO:0005764; C:GO:0005769; C:GO:0005829; P:GO:0006511; P:GO:0007219; F:GO:0008047; P:GO:0008333; P:GO:0010390; P:GO:0032092; C:GO:0032991; P:GO:0033522; P:GO:0033523; P:GO:0035563; F:GO:0042393; F:GO:0044389; P:GO:0045893; P:GO:0051444; P:GO:0051865; P:GO:0070936; F:GO:0097677; C:GO:0098588; C:GO:0098805; P:GO:1900182; P:GO:1901666; P:GO:19…	P:positive regulation of defense response to virus by host; F:ubiquitin-protein transferase activity; F:enzyme inhibitor activity; C:nucleoplasm; C:lysosome; C:early endosome; C:cytosol; P:ubiquitin-dependent protein catabolic process; P:Notch signaling pathway; F:enzyme activator activity; P:endosome to lysosome transport; P:histone monoubiquitination; P:positive regulation of protein binding; C…	P:GO:0007219; P:GO:0016567	IPR001841 (SMART); IPR039396 (PFAM); IPR039399 (G3DSA:3.30.390.GENE3D); IPR013083 (G3DSA:3.30.40.GENE3D); PF13923 (PFAM); IPR039398 (PANTHER); PTHR12622:SF23 (PANTHER); IPR001841 (PROSITE_PROFILES); SSF57850 (SUPERFAMILY)	P:Notch signaling pathway; P:protein ubiquitination
110498932	parp9	poly [ADP-ribose] polymerase 9	MACD1_HUMANO-acetyl-ADP-ribose deacetylase MACROD1 OS=Homo sapiens OX=9606 GN=MACROD1 PE=1 SV=2	1024.63	1.13884	0.272459	4.17985	2.92e-05	0.00386236	ID=gene36153;Dbxref=GeneID:110498932;Name=parp9;gbkey=Gene;gene=parp9;gene_biotype=protein_coding	27657	24	P:GO:0001961; C:GO:0005634; P:GO:0006281; P:GO:0006355; P:GO:0006471; P:GO:0009968; P:GO:0010604; P:GO:0010629; F:GO:0016763; F:GO:0016798; F:GO:0019899; P:GO:0031324; P:GO:0042509; F:GO:0043168; C:GO:0044444; C:GO:0044446; P:GO:0045935; P:GO:0051172; P:GO:0051725; P:GO:0055086; P:GO:0060334; P:GO:0065009; F:GO:0097159; F:GO:1901363	P:positive regulation of cytokine-mediated signaling pathway; C:nucleus; P:DNA repair; P:regulation of transcription, DNA-templated; P:protein ADP-ribosylation; P:negative regulation of signal transduction; P:positive regulation of macromolecule metabolic process; P:negative regulation of gene expression; F:transferase activity, transferring pentosyl groups; F:hydrolase activity, acting on glycos…	no GO terms	IPR002589 (SMART); G3DSA:3.40.220.10 (GENE3D); IPR002589 (PFAM); PTHR14453:SF70 (PANTHER); PTHR14453 (PANTHER); IPR002589 (PROSITE_PROFILES); SSF52949 (SUPERFAMILY)	no GO terms
110493534	LOC110493534	beta-parvin-like	PARVB_HUMANBeta-parvin OS=Homo sapiens OX=9606 GN=PARVB PE=1 SV=1	196.013	1.13544	0.252005	4.50563	6.62e-06	0.00119875	ID=gene2968;Dbxref=GeneID:110493534;Name=LOC110493534;gbkey=Gene;gene=LOC110493534;gene_biotype=protein_coding	13079	21	P:GO:0002040; P:GO:0003148; F:GO:0003779; C:GO:0005634; C:GO:0005829; C:GO:0005886; C:GO:0005925; C:GO:0015629; F:GO:0019904; C:GO:0030018; C:GO:0030027; P:GO:0030032; P:GO:0031532; C:GO:0032991; P:GO:0034113; P:GO:0034446; P:GO:0051291; P:GO:0060271; P:GO:0070252; P:GO:0071670; P:GO:0071963	P:sprouting angiogenesis; P:outflow tract septum morphogenesis; F:actin binding; C:nucleus; C:cytosol; C:plasma membrane; C:focal adhesion; C:actin cytoskeleton; F:protein domain specific binding; C:Z disc; C:lamellipodium; P:lamellipodium assembly; P:actin cytoskeleton reorganization; C:protein-containing complex; P:heterotypic cell-cell adhesion; P:substrate adhesion-dependent cell spreading; P…	no IPS match	no IPS match	no IPS match
110532095	LOC110532095	helicase ARIP4-like	ERC6L_DANREDNA excision repair protein ERCC-6-like OS=Danio rerio OX=7955 GN=ercc6l PE=1 SV=1	848.73	1.13314	0.330889	3.42453	0.000615868	0.0424877	ID=gene16479;Dbxref=GeneID:110532095;Name=LOC110532095;end_range=34010850,.;gbkey=Gene;gene=LOC110532095;gene_biotype=protein_coding;partial=true	17425	15	C:GO:0000775; F:GO:0004386; P:GO:0006325; P:GO:0006807; P:GO:0006974; F:GO:0016887; P:GO:0030900; P:GO:0030901; C:GO:0032991; P:GO:0043170; P:GO:0044238; P:GO:0048484; F:GO:0097159; F:GO:1901363; P:GO:2000178	C:chromosome, centromeric region; F:helicase activity; P:chromatin organization; P:nitrogen compound metabolic process; P:cellular response to DNA damage stimulus; F:ATPase activity; P:forebrain development; P:midbrain development; C:protein-containing complex; P:macromolecule metabolic process; P:primary metabolic process; P:enteric nervous system development; F:organic cyclic compound binding; …	no GO terms	mobidb-lite (MOBIDB_LITE); mobidb-lite (MOBIDB_LITE); mobidb-lite (MOBIDB_LITE); mobidb-lite (MOBIDB_LITE); mobidb-lite (MOBIDB_LITE); mobidb-lite (MOBIDB_LITE); mobidb-lite (MOBIDB_LITE); mobidb-lite (MOBIDB_LITE)	no GO terms	EC:3.6.1.3; EC:3.6.1.15	Adenosinetriphosphatase; Nucleoside-triphosphate phosphatase
110530352	LOC110530352	uncharacterized protein LOC110530352	uncharacterized protein LOC110530352	243.128	1.12504	0.328392	3.42591	0.000612734	0.0423705	ID=gene1487;Dbxref=GeneID:110530352;Name=LOC110530352;gbkey=Gene;gene=LOC110530352;gene_biotype=protein_coding	2173	NA			no GO terms	PS51257 (PROSITE_PROFILES)	no GO terms
100136254	zfp313	zinc finger protein 313	RN114_BOVINE3 ubiquitin-protein ligase RNF114 OS=Bos taurus OX=9913 GN=RNF114 PE=2 SV=1	119.378	1.11445	0.258929	4.3041	1.68e-05	0.00259201	ID=gene44636;Dbxref=GeneID:100136254;Name=zfp313;description=zinc	8591	12	F:GO:0003677; F:GO:0004842; C:GO:0005634; C:GO:0005829; C:GO:0005886; P:GO:0006313; P:GO:0007275; P:GO:0007283; P:GO:0015074; P:GO:0016567; P:GO:0030154; F:GO:0046872	F:DNA binding; F:ubiquitin-protein transferase activity; C:nucleus; C:cytosol; C:plasma membrane; P:transposition, DNA-mediated; P:multicellular organism development; P:spermatogenesis; P:DNA integration; P:protein ubiquitination; P:cell differentiation; F:metal ion binding	F:GO:0003677; P:GO:0006313; P:GO:0015074	IPR002492 (PFAM); G3DSA:3.30.420.470 (GENE3D); IPR038717 (PFAM); IPR036388 (G3DSA:1.10.10.GENE3D); PTHR23022 (PANTHER); PTHR23022:SF92 (PANTHER); IPR009057 (SUPERFAMILY)	F:DNA binding; P:transposition, DNA-mediated; P:DNA integration
110533207	LOC110533207	max dimerization protein 4-like	MXI1_DANREMax-interacting protein 1 OS=Danio rerio OX=7955 GN=mxi1 PE=2 SV=1	177.52	1.09693	0.28458	3.85455	0.000115944	0.0116445	ID=gene18946;Dbxref=GeneID:110533207;Name=LOC110533207;gbkey=Gene;gene=LOC110533207;gene_biotype=protein_coding	26220	3	F:GO:0003677; C:GO:0005634; F:GO:0046983	F:DNA binding; C:nucleus; F:protein dimerization activity	no GO terms	mobidb-lite (MOBIDB_LITE)	no GO terms
110537897	LOC110537897	poly [ADP-ribose] polymerase 14-like	PAR14_HUMANPoly	731.563	1.09587	0.239518	4.5753	4.76e-06	0.000900077	ID=gene21858;Dbxref=GeneID:110537897;Name=LOC110537897;gbkey=Gene;gene=LOC110537897;gene_biotype=protein_coding	27650	17	P:GO:0000122; F:GO:0003714; F:GO:0003950; C:GO:0005634; P:GO:0009968; P:GO:0010604; F:GO:0019899; P:GO:0031325; P:GO:0035563; P:GO:0042509; C:GO:0044444; P:GO:0051173; P:GO:0060335; P:GO:0070212; F:GO:0070403; P:GO:0140289; F:GO:1990404	P:negative regulation of transcription by RNA polymerase II; F:transcription corepressor activity; F:NAD+ ADP-ribosyltransferase activity; C:nucleus; P:negative regulation of signal transduction; P:positive regulation of macromolecule metabolic process; F:enzyme binding; P:positive regulation of cellular metabolic process; P:positive regulation of chromatin binding; P:regulation of tyrosine phosp…	no GO terms	IPR002589 (SMART); IPR002589 (PFAM); G3DSA:3.40.220.10 (GENE3D); mobidb-lite (MOBIDB_LITE); mobidb-lite (MOBIDB_LITE); PTHR14453 (PANTHER); PTHR14453:SF84 (PANTHER); IPR002589 (PROSITE_PROFILES); cd02907 (CDD); SSF52949 (SUPERFAMILY)	no GO terms	EC:2.4.2.30	NAD(+) ADP-ribosyltransferase
110538774	LOC110538774	leukocyte elastase inhibitor-like	SERP3_DANREProbable serpin E3 OS=Danio rerio OX=7955 GN=serpine3 PE=3 SV=1	734.185	1.07796	0.256048	4.21001	2.55e-05	0.00352341	ID=gene193;Dbxref=GeneID:110538774;Name=LOC110538774;gbkey=Gene;gene=LOC110538774;gene_biotype=protein_coding	6545	NA			no IPS match	no IPS match	no IPS match
110536452	LOC110536452	ubiquitin-conjugating enzyme E2 L3-like	UB2L3_MOUSEUbiquitin-conjugating enzyme E2 L3 OS=Mus musculus OX=10090 GN=Ube2l3 PE=1 SV=1	145.16	1.07723	0.263644	4.08593	4.39e-05	0.00542369	ID=gene20635;Dbxref=GeneID:110536452;Name=LOC110536452;gbkey=Gene;gene=LOC110536452;gene_biotype=protein_coding	3011	17	C:GO:0000151; F:GO:0003713; F:GO:0005524; C:GO:0005654; C:GO:0005829; P:GO:0006355; P:GO:0006511; P:GO:0008283; F:GO:0016874; F:GO:0031625; P:GO:0044770; P:GO:0051443; F:GO:0061631; P:GO:0070979; P:GO:0071385; F:GO:0097027; P:GO:1903508	C:ubiquitin ligase complex; F:transcription coactivator activity; F:ATP binding; C:nucleoplasm; C:cytosol; P:regulation of transcription, DNA-templated; P:ubiquitin-dependent protein catabolic process; P:cell population proliferation; F:ligase activity; F:ubiquitin protein ligase binding; P:cell cycle phase transition; P:positive regulation of ubiquitin-protein transferase activity; F:ubiquitin c…	no IPS match	no IPS match	no IPS match
110486104	LOC110486104	coiled-coil-helix-coiled-coil-helix domain-containing protein 5-like	CHCH5_HUMANCoiled-coil-helix-coiled-coil-helix domain-containing protein 5 OS=Homo sapiens OX=9606 GN=CHCHD5 PE=1 SV=1	310.644	1.07688	0.242498	4.44078	8.96e-06	0.00154769	ID=gene24152;Dbxref=GeneID:110486104;Name=LOC110486104;gbkey=Gene;gene=LOC110486104;gene_biotype=protein_coding	5937	1	C:GO:0005739	C:mitochondrion	no GO terms	IPR038717 (PFAM); G3DSA:3.30.420.470 (GENE3D); PTHR23022:SF92 (PANTHER); PTHR23022 (PANTHER)	no GO terms
110494590	LOC110494590	PRA1 family protein 3-like	PRAF3_MOUSEPRA1 family protein 3 OS=Mus musculus OX=10090 GN=Arl6ip5 PE=1 SV=2	676.724	1.07321	0.274775	3.90577	9.39e-05	0.00983185	ID=gene32308;Dbxref=GeneID:110494590;Name=LOC110494590;gbkey=Gene;gene=LOC110494590;gene_biotype=protein_coding	3668	10	P:GO:0002037; C:GO:0005789; C:GO:0005856; C:GO:0005886; F:GO:0008022; P:GO:0008631; P:GO:0010917; C:GO:0016021; P:GO:0032874; P:GO:0043280	P:negative regulation of L-glutamate import across plasma membrane; C:endoplasmic reticulum membrane; C:cytoskeleton; C:plasma membrane; F:protein C-terminus binding; P:intrinsic apoptotic signaling pathway in response to oxidative stress; P:negative regulation of mitochondrial membrane potential; C:integral component of membrane; P:positive regulation of stress-activated MAPK cascade; P:positive…	no GO terms	IPR004895 (PFAM); PTHR12859:SF3 (PANTHER); PTHR12859 (PANTHER)	no GO terms
110498085	LOC110498085	keratinocyte-associated protein 3-like	KCP3_HUMANKeratinocyte-associated protein 3 OS=Homo sapiens OX=9606 GN=KRTCAP3 PE=2 SV=1	877.887	1.0724	0.318193	3.37027	0.000750943	0.048732	ID=gene35646;Dbxref=GeneID:110498085;Name=LOC110498085;gbkey=Gene;gene=LOC110498085;gene_biotype=protein_coding	11497	1	C:GO:0016020	C:membrane	no GO terms	IPR038717 (PFAM); G3DSA:3.30.420.470 (GENE3D); PTHR23022 (PANTHER); PTHR23022:SF92 (PANTHER)	no GO terms
110501703	LOC110501703	E3 SUMO-protein ligase RanBP2-like	RBP2_MOUSEE3 SUMO-protein ligase RanBP2 OS=Mus musculus OX=10090 GN=Ranbp2 PE=1 SV=2	814.087	1.05766	0.289713	3.65071	0.000261518	0.0223822	ID=gene38775;Dbxref=GeneID:110501703;Name=LOC110501703;gbkey=Gene;gene=LOC110501703;gene_biotype=protein_coding	34448	14	F:GO:0003755; F:GO:0005096; C:GO:0005642; C:GO:0005739; P:GO:0006111; P:GO:0006607; F:GO:0008536; F:GO:0016018; P:GO:0016925; F:GO:0019789; P:GO:0033133; C:GO:0042405; C:GO:0044614; C:GO:0044615	F:peptidyl-prolyl cis-trans isomerase activity; F:GTPase activator activity; C:annulate lamellae; C:mitochondrion; P:regulation of gluconeogenesis; P:NLS-bearing protein import into nucleus; F:Ran GTPase binding; F:cyclosporin A binding; P:protein sumoylation; F:SUMO transferase activity; P:positive regulation of glucokinase activity; C:nuclear inclusion body; C:nuclear pore cytoplasmic filaments…	P:GO:0046907	IPR001876 (SMART); IPR000156 (SMART); IPR000156 (PFAM); IPR001876 (PFAM); IPR011993 (G3DSA:2.30.29.GENE3D); G3DSA:4.10.1060.10 (GENE3D); mobidb-lite (MOBIDB_LITE); mobidb-lite (MOBIDB_LITE); mobidb-lite (MOBIDB_LITE); mobidb-lite (MOBIDB_LITE); mobidb-lite (MOBIDB_LITE); mobidb-lite (MOBIDB_LITE); mobidb-lite (MOBIDB_LITE); mobidb-lite (MOBIDB_LITE); mobidb-lite (MOBIDB_LITE); mobidb-lite (MOBIDB…	P:intracellular transport	EC:5.2.1.8	Peptidylprolyl isomerase
110538110	LOC110538110	keratin, type I cytoskeletal 13-like	K1C13_ONCMYKeratin, type I cytoskeletal 13 OS=Oncorhynchus mykiss OX=8022 GN=krt13 PE=2 SV=1	16091	1.05596	0.283211	3.72852	0.00019261	0.0176074	ID=gene22222;Dbxref=GeneID:110538110;Name=LOC110538110;gbkey=Gene;gene=LOC110538110;gene_biotype=protein_coding;partial=true;start_range=.,64872003	2197	2	F:GO:0005198; C:GO:0005882	F:structural molecule activity; C:intermediate filament	no IPS match	no IPS match	no IPS match
110498532	LOC110498532	putative ferric-chelate reductase 1	putative ferric-chelate reductase 1	371.807	1.04726	0.26605	3.93635	8.27e-05	0.00888298	ID=gene330;Dbxref=GeneID:110498532;Name=LOC110498532;gbkey=Gene;gene=LOC110498532;gene_biotype=protein_coding	6059	NA			no GO terms	mobidb-lite (MOBIDB_LITE)	no GO terms
100135858	tap2a	TAP2a protein	ABCB8_DANREATP-binding cassette sub-family B member 8, mitochondrial OS=Danio rerio OX=7955 GN=abcb8 PE=2 SV=1	978.908	1.04352	0.232839	4.48174	7.4e-06	0.00130905	ID=gene29088;Dbxref=GeneID:100135858;Name=tap2a;description=TAP2a	11915	2	C:GO:0016021; F:GO:0042626	C:integral component of membrane; F:ATPase activity, coupled to transmembrane movement of substances	no IPS match	no IPS match	no IPS match	EC:3.6.1.3; EC:3.6.1.15	Adenosinetriphosphatase; Nucleoside-triphosphate phosphatase
110488346	LOC110488346	proteasome subunit beta type-7-like	PSB7_HUMANProteasome subunit beta type-7 OS=Homo sapiens OX=9606 GN=PSMB7 PE=1 SV=1	1915.17	1.04204	0.290077	3.59229	0.000327784	0.0268102	ID=gene26097;Dbxref=GeneID:110488346;Name=LOC110488346;gbkey=Gene;gene=LOC110488346;gene_biotype=protein_coding	3329	8	F:GO:0004298; C:GO:0005634; P:GO:0010499; C:GO:0019774; P:GO:0043161; C:GO:0044444; C:GO:0044446; C:GO:0070013	F:threonine-type endopeptidase activity; C:nucleus; P:proteasomal ubiquitin-independent protein catabolic process; C:proteasome core complex, beta-subunit complex; P:proteasome-mediated ubiquitin-dependent protein catabolic process; C:cytoplasmic part; C:intracellular organelle part; C:intracellular organelle lumen	no IPS match	no IPS match	no IPS match
110497785	dapp1	dual adapter for phosphotyrosine and 3-phosphotyrosine and 3-phosphoinositide	DAPP1_MOUSEDual adapter for phosphotyrosine and 3-phosphotyrosine and 3-phosphoinositide OS=Mus musculus OX=10090 GN=Dapp1 PE=1 SV=1	86.0143	1.02276	0.258631	3.95453	7.67e-05	0.00834617	ID=gene35325;Dbxref=GeneID:110497785;Name=dapp1;gbkey=Gene;gene=dapp1;gene_biotype=protein_coding	8860	38	C:GO:0000164; F:GO:0004860; F:GO:0005547; C:GO:0005783; C:GO:0005829; C:GO:0005840; C:GO:0005886; C:GO:0005911; P:GO:0006930; P:GO:0010976; C:GO:0012506; P:GO:0030032; F:GO:0030165; P:GO:0030334; F:GO:0030674; P:GO:0030838; F:GO:0030971; P:GO:0033137; P:GO:0036493; P:GO:0038096; P:GO:0042102; F:GO:0043325; P:GO:0045944; P:GO:0046627; F:GO:0046875; P:GO:0048010; P:GO:0048013; P:GO:0050852; P:GO:00…	C:protein phosphatase type 1 complex; F:protein kinase inhibitor activity; F:phosphatidylinositol-3,4,5-trisphosphate binding; C:endoplasmic reticulum; C:cytosol; C:ribosome; C:plasma membrane; C:cell-cell junction; P:substrate-dependent cell migration, cell extension; P:positive regulation of neuron projection development; C:vesicle membrane; P:lamellipodium assembly; F:PDZ domain binding; P:reg…	no IPS match	no IPS match	no IPS match
110530687	LOC110530687	ubiquitin-conjugating enzyme E2 R1-like	UB2R2_MOUSEUbiquitin-conjugating enzyme E2 R2 OS=Mus musculus OX=10090 GN=Ube2r2 PE=1 SV=1	170.265	1.02073	0.280409	3.64017	0.000272461	0.0231843	ID=gene15306;Dbxref=GeneID:110530687;Name=LOC110530687;gbkey=Gene;gene=LOC110530687;gene_biotype=protein_coding	3459	15	P:GO:0000082; F:GO:0005515; F:GO:0005524; C:GO:0005829; P:GO:0006270; P:GO:0006513; C:GO:0016607; P:GO:0035458; P:GO:0043161; P:GO:0043525; P:GO:0043951; F:GO:0061631; P:GO:0070848; P:GO:0070936; P:GO:0090261	P:G1/S transition of mitotic cell cycle; F:protein binding; F:ATP binding; C:cytosol; P:DNA replication initiation; P:protein monoubiquitination; C:nuclear speck; P:cellular response to interferon-beta; P:proteasome-mediated ubiquitin-dependent protein catabolic process; P:positive regulation of neuron apoptotic process; P:negative regulation of cAMP-mediated signaling; F:ubiquitin conjugating en…	no GO terms	IPR000608 (PFAM); IPR016135 (G3DSA:3.10.110.GENE3D); PTHR24067:SF177 (PANTHER); PTHR24067 (PANTHER); IPR016135 (SUPERFAMILY)	no GO terms
110500466	LOC110500466	nicotinamide phosphoribosyltransferase-like	NAMPT_RATNicotinamide phosphoribosyltransferase OS=Rattus norvegicus OX=10116 GN=Nampt PE=1 SV=1	529.188	1.01661	0.204686	4.96667	6.81e-07	0.000168104	ID=gene3685;Dbxref=GeneID:110500466;Name=LOC110500466;gbkey=Gene;gene=LOC110500466;gene_biotype=protein_coding	18526	30	P:GO:0001774; F:GO:0004514; F:GO:0005125; C:GO:0005615; C:GO:0005829; C:GO:0005886; P:GO:0007267; P:GO:0007565; F:GO:0008144; P:GO:0008286; P:GO:0010469; P:GO:0010507; P:GO:0014070; P:GO:0014916; C:GO:0016607; C:GO:0030054; P:GO:0032922; P:GO:0034356; F:GO:0042803; P:GO:0045944; F:GO:0047280; P:GO:0048661; P:GO:0051770; P:GO:0060612; P:GO:0070997; P:GO:0071479; P:GO:0090650; P:GO:1904646; P:GO:19…	P:microglial cell activation; F:nicotinate-nucleotide diphosphorylase (carboxylating) activity; F:cytokine activity; C:extracellular space; C:cytosol; C:plasma membrane; P:cell-cell signaling; P:female pregnancy; F:drug binding; P:insulin receptor signaling pathway; P:regulation of signaling receptor activity; P:negative regulation of autophagy; P:response to organic cyclic compound; P:regulation…	no GO terms	G3DSA:2.160.20.80 (GENE3D); SSF141571 (SUPERFAMILY)	no GO terms	EC:2.4.2.19; EC:2.4.2.12	Nicotinate-nucleotide diphosphorylase (carboxylating); Nicotinamide phosphoribosyltransferase
110504514	LOC110504514	lymphocyte function-associated antigen 3-like	LIN1_NYCCOLINE-1 reverse transcriptase homolog OS=Nycticebus coucang OX=9470 PE=3 SV=1	356.844	1.01046	0.258762	3.90498	9.42e-05	0.00983185	ID=gene5707;Dbxref=GeneID:110504514;Name=LOC110504514;gbkey=Gene;gene=LOC110504514;gene_biotype=protein_coding;partial=true;start_range=.,69780919	13166	6	F:GO:0004519; F:GO:0005488; P:GO:0006278; F:GO:0016779; P:GO:0032197; F:GO:0140097	F:endonuclease activity; F:binding; P:RNA-dependent DNA biosynthetic process; F:nucleotidyltransferase activity; P:transposition, RNA-mediated; F:catalytic activity, acting on DNA	no GO terms	IPR000477 (PFAM); IPR036691 (G3DSA:3.60.10.GENE3D); PTHR19446 (PANTHER); IPR000477 (PROSITE_PROFILES); cd01650 (CDD); cd09076 (CDD); SSF56672 (SUPERFAMILY); IPR036691 (SUPERFAMILY)	no GO terms
110507886	LOC110507886	WD repeat and SOCS box-containing protein 1	WSB1_DANREWD repeat and SOCS box-containing protein 1 OS=Danio rerio OX=7955 GN=wsb1 PE=2 SV=1	324.294	1.01002	0.279107	3.61876	0.000296014	0.0247709	ID=gene44154;Dbxref=GeneID:110507886;Name=LOC110507886;gbkey=Gene;gene=LOC110507886;gene_biotype=protein_coding	20838	1	P:GO:0009987	P:cellular process	no IPS match	no IPS match	no IPS match
110489058	LOC110489058	retinoic acid receptor responder protein 3-like	PA216_HUMANHRAS-like suppressor 3 OS=Homo sapiens OX=9606 GN=PLA2G16 PE=1 SV=2	555.157	1.0084	0.260227	3.87508	0.000106588	0.0108152	ID=gene27040;Dbxref=GeneID:110489058;Name=LOC110489058;gbkey=Gene;gene=LOC110489058;gene_biotype=protein_coding	4775	8	F:GO:0004620; P:GO:0006650; C:GO:0016020; C:GO:0043231; C:GO:0044444; P:GO:0048523; F:GO:0052689; P:GO:1901564	F:phospholipase activity; P:glycerophospholipid metabolic process; C:membrane; C:intracellular membrane-bounded organelle; C:cytoplasmic part; P:negative regulation of cellular process; F:carboxylic ester hydrolase activity; P:organonitrogen compound metabolic process	no IPS match	no IPS match	no IPS match	EC:3.1.1.1	Carboxylesterase
110498062	pseudogene	pseudogene	NA	238.817	1.00556	0.276726	3.63377	0.00027931	0.0236309	ID=gene35624;Dbxref=GeneID:110498062;Name=LOC110498062;gbkey=Gene;gene=LOC110498062;gene_biotype=pseudogene;pseudo=true	NA	NA	NA	NA	NA	NA	NA	NA	NA
100305188	gltp	glycolipid transfer protein	GLTP_DANREGlycolipid transfer protein OS=Danio rerio OX=7955 GN=gltp PE=3 SV=1	68.2679	1.00321	0.279505	3.58924	0.000331647	0.0270512	ID=gene21085;Dbxref=GeneID:100305188;Name=gltp;description=glycolipid	2958	7	C:GO:0005829; C:GO:0016020; P:GO:0120009; F:GO:0120013; F:GO:1902387; F:GO:1902388; P:GO:1902389	C:cytosol; C:membrane; P:intermembrane lipid transfer; F:intermembrane lipid transfer activity; F:ceramide 1-phosphate binding; F:ceramide 1-phosphate transporter activity; P:ceramide 1-phosphate transport	no IPS match	no IPS match	no IPS match
110503634	LOC110503634	tapasin-related protein-like	TPSNR_PONABTapasin-related protein OS=Pongo abelii OX=9601 GN=TAPBPL PE=2 SV=2	411.929	1.00272	0.253135	3.96123	7.46e-05	0.00820177	ID=gene40099;Dbxref=GeneID:110503634;Name=LOC110503634;gbkey=Gene;gene=LOC110503634;gene_biotype=protein_coding	8602	3	C:GO:0016020; C:GO:0043227; C:GO:0044464	C:membrane; C:membrane-bounded organelle; C:cell part	no IPS match	no IPS match	no IPS match
110525327	LOC110525327	tyrosine-protein phosphatase non-receptor type 9-like	PTPRF_DANREReceptor-type tyrosine-protein phosphatase F OS=Danio rerio OX=7955 GN=ptprf PE=2 SV=1	259.46	-1.01988	0.266912	-3.82102	0.000132903	0.0131091	ID=gene1018;Dbxref=GeneID:110525327;Name=LOC110525327;gbkey=Gene;gene=LOC110525327;gene_biotype=protein_coding	46005	2	F:GO:0016787; P:GO:0097374	F:hydrolase activity; P:sensory neuron axon guidance	no GO terms	IPR000477 (PFAM); PTHR45030 (PANTHER); IPR000477 (PROSITE_PROFILES)	no GO terms
110492074	LOC110492074	ATP-dependent RNA helicase DDX19A-like	IF4A3_SALSAEukaryotic initiation factor 4A-III OS=Salmo salar OX=8030 GN=eif4a3 PE=2 SV=1	75.2583	-1.07885	0.299351	-3.60398	0.000313379	0.0258646	ID=gene29764;Dbxref=GeneID:110492074;Name=LOC110492074;gbkey=Gene;gene=LOC110492074;gene_biotype=protein_coding	5020	6	P:GO:0000387; F:GO:0003676; C:GO:0005634; C:GO:0005829; C:GO:0032797; C:GO:0034719	P:spliceosomal snRNP assembly; F:nucleic acid binding; C:nucleus; C:cytosol; C:SMN complex; C:SMN-Sm protein complex	no IPS match	no IPS match	no IPS match
110506268	alk	ALK tyrosine kinase receptor	ZBED5_CANLFZinc finger BED domain-containing protein 5 OS=Canis lupus familiaris OX=9615 GN=ZBED5 PE=4 SV=1	422.602	-1.08337	0.322283	-3.36155	0.00077507	0.0496231	ID=gene42637;Dbxref=GeneID:110506268;Name=alk;gbkey=Gene;gene=alk;gene_biotype=protein_coding	718271	3	F:GO:0003676; F:GO:0008270; P:GO:0015074	F:nucleic acid binding; F:zinc ion binding; P:DNA integration	F:GO:0003676; F:GO:0008270; P:GO:0015074	IPR036397 (G3DSA:3.30.420.GENE3D); IPR000477 (PFAM); IPR021109 (G3DSA:2.40.70.GENE3D); G3DSA:3.10.10.10 (GENE3D); G3DSA:3.30.70.270 (GENE3D); IPR001584 (PFAM); PTHR24559:SF247 (PANTHER); PTHR24559 (PANTHER); PTHR24559:SF247 (PANTHER); PTHR24559 (PANTHER); IPR001878 (PROSITE_PROFILES); IPR001584 (PROSITE_PROFILES); IPR000477 (PROSITE_PROFILES); cd01647 (CDD); cd00303 (CDD); IPR012337 (SUPERFAMILY)…	F:nucleic acid binding; F:zinc ion binding; P:DNA integration
110499384	LOC110499384	serine/threonine-protein kinase ICK-like	CDK1_CARAUCyclin-dependent kinase 1 OS=Carassius auratus OX=7957 GN=cdk1 PE=2 SV=1	191.349	-1.0915	0.290454	-3.7579	0.000171343	0.0160103	ID=gene36655;Dbxref=GeneID:110499384;Name=LOC110499384;gbkey=Gene;gene=LOC110499384;gene_biotype=protein_coding	11353	8	F:GO:0000166; F:GO:0004693; C:GO:0005634; C:GO:0005737; P:GO:0006468; P:GO:0044772; P:GO:0051726; C:GO:0072686	F:nucleotide binding; F:cyclin-dependent protein serine/threonine kinase activity; C:nucleus; C:cytoplasm; P:protein phosphorylation; P:mitotic cell cycle phase transition; P:regulation of cell cycle; C:mitotic spindle	no GO terms	mobidb-lite (MOBIDB_LITE); mobidb-lite (MOBIDB_LITE)	no GO terms	EC:2.7.11; EC:2.7.11.22	Transferring phosphorus-containing groups; Cyclin-dependent kinase
110492321	LOC110492321	monoglyceride lipase-like	MGLL_HUMANMonoglyceride lipase OS=Homo sapiens OX=9606 GN=MGLL PE=1 SV=2	68.5248	-1.11084	0.293248	-3.78808	0.000151817	0.0147944	ID=gene30093;Dbxref=GeneID:110492321;Name=LOC110492321;gbkey=Gene;gene=LOC110492321;gene_biotype=protein_coding	17341	20	F:GO:0004622; C:GO:0005654; C:GO:0005789; C:GO:0005811; C:GO:0005829; C:GO:0005886; P:GO:0019369; C:GO:0019898; P:GO:0030516; P:GO:0036155; F:GO:0042803; C:GO:0043196; C:GO:0045202; P:GO:0046464; F:GO:0047372; P:GO:0050727; P:GO:0051930; P:GO:0060292; P:GO:0097756; P:GO:2000124	F:lysophospholipase activity; C:nucleoplasm; C:endoplasmic reticulum membrane; C:lipid droplet; C:cytosol; C:plasma membrane; P:arachidonic acid metabolic process; C:extrinsic component of membrane; P:regulation of axon extension; P:acylglycerol acyl-chain remodeling; F:protein homodimerization activity; C:varicosity; C:synapse; P:acylglycerol catabolic process; F:acylglycerol lipase activity; P:…	no IPS match	no IPS match	no IPS match	EC:3.1.1.23; EC:3.1.1.5; EC:3.1.1.1	Acylglycerol lipase; Lysophospholipase; Carboxylesterase
110489749	LOC110489749	twisted gastrulation protein homolog 1-A-like	TWS1A_DANRETwisted gastrulation protein homolog 1-A OS=Danio rerio OX=7955 GN=twsg1a PE=2 SV=1	128.946	-1.14476	0.327523	-3.4952	0.000473706	0.0352321	ID=gene27588;Dbxref=GeneID:110489749;Name=LOC110489749;gbkey=Gene;gene=LOC110489749;gene_biotype=protein_coding	8471	8	F:GO:0003677; C:GO:0005576; P:GO:0006313; P:GO:0015074; P:GO:0030513; P:GO:0035162; P:GO:0045765; P:GO:0048264	F:DNA binding; C:extracellular region; P:transposition, DNA-mediated; P:DNA integration; P:positive regulation of BMP signaling pathway; P:embryonic hemopoiesis; P:regulation of angiogenesis; P:determination of ventral identity	F:GO:0003677; P:GO:0006313; P:GO:0015074	G3DSA:3.30.420.470 (GENE3D); IPR002492 (PFAM); PTHR23022 (PANTHER); PTHR23022:SF92 (PANTHER)	F:DNA binding; P:transposition, DNA-mediated; P:DNA integration
110490453	LOC110490453	transcription termination factor 2, mitochondrial-like	MTEF2_HUMANTranscription termination factor 2, mitochondrial OS=Homo sapiens OX=9606 GN=MTERF2 PE=1 SV=2	55.6576	-1.14773	0.314318	-3.65149	0.000260721	0.0223822	ID=gene28408;Dbxref=GeneID:110490453;Name=LOC110490453;gbkey=Gene;gene=LOC110490453;gene_biotype=protein_coding	2467	4	F:GO:0003690; C:GO:0005739; P:GO:0006353; P:GO:0006355	F:double-stranded DNA binding; C:mitochondrion; P:DNA-templated transcription, termination; P:regulation of transcription, DNA-templated	F:GO:0003690; P:GO:0006355	IPR003690 (SMART); IPR038538 (G3DSA:1.25.70.GENE3D); IPR003690 (PFAM); PTHR15437 (PANTHER); PTHR15437:SF1 (PANTHER)	F:double-stranded DNA binding; P:regulation of transcription, DNA-templated
110524357	npl	N-acetylneuraminate lyase	NPL_DANREN-acetylneuraminate lyase OS=Danio rerio OX=7955 GN=npl PE=2 SV=1	3421.46	-1.1574	0.319841	-3.61865	0.00029614	0.0247709	ID=gene9208;Dbxref=GeneID:110524357;Name=npl;gbkey=Gene;gene=npl;gene_biotype=protein_coding	10411	NA			no IPS match	no IPS match	no IPS match
110500416	LOC110500416	uncharacterized protein LOC110500416	unnamed protein product	114.353	-1.16124	0.289455	-4.0118	6.03e-05	0.00703244	ID=gene37662;Dbxref=GeneID:110500416;Name=LOC110500416;gbkey=Gene;gene=LOC110500416;gene_biotype=protein_coding	18797	3	F:GO:0008168; F:GO:0016706; P:GO:0055114	F:methyltransferase activity; F:2-oxoglutarate-dependent dioxygenase activity; P:oxidation-reduction process	F:GO:0008168; F:GO:0016706; P:GO:0055114	IPR015095 (PFAM); IPR000477 (PFAM); PTHR45612 (PANTHER)	F:methyltransferase activity; F:2-oxoglutarate-dependent dioxygenase activity; P:oxidation-reduction process
110520084	g6pc2	glucose-6-phosphatase 2	G6PC_HAPXEGlucose-6-phosphatase (Fragment) OS=Haplochromis xenognathus OX=51185 GN=g6pc PE=2 SV=1	204.084	-1.18037	0.269917	-4.3731	1.22e-05	0.00204481	ID=gene5327;Dbxref=GeneID:110520084;Name=g6pc2;gbkey=Gene;gene=g6pc2;gene_biotype=protein_coding	4618	NA			no GO terms	PTHR12591 (PANTHER); PTHR12591:SF1 (PANTHER)	no GO terms
110524209	LOC110524209	lipoprotein lipase-like	LIPH_DANRELipase member H OS=Danio rerio OX=7955 GN=liph PE=2 SV=1	234.461	-1.18089	0.309004	-3.8216	0.000132586	0.0131091	ID=gene9063;Dbxref=GeneID:110524209;Name=LOC110524209;gbkey=Gene;gene=LOC110524209;gene_biotype=protein_coding	7062	3	F:GO:0004465; F:GO:0005515; P:GO:0006629	F:lipoprotein lipase activity; F:protein binding; P:lipid metabolic process	F:GO:0005515; F:GO:0052689	IPR000734 (PRINTS); IPR013818 (PFAM); IPR029058 (G3DSA:3.40.50.GENE3D); G3DSA:2.60.60.20 (GENE3D); PTHR11610:SF89 (PANTHER); IPR000734 (PANTHER); IPR001024 (PROSITE_PROFILES); IPR036392 (SUPERFAMILY); IPR029058 (SUPERFAMILY)	F:protein binding; F:carboxylic ester hydrolase activity
110536455	LOC110536455	39S ribosomal protein L1, mitochondrial-like isoform X3	Putative transposase	183.702	-1.18827	0.299566	-3.96663	7.29e-05	0.00809157	ID=gene20645;Dbxref=GeneID:110536455;Name=LOC110536455;gbkey=Gene;gene=LOC110536455;gene_biotype=protein_coding	16484	7	F:GO:0003677; F:GO:0003774; F:GO:0003779; F:GO:0005524; P:GO:0006313; P:GO:0015074; C:GO:0016459	F:DNA binding; F:motor activity; F:actin binding; F:ATP binding; P:transposition, DNA-mediated; P:DNA integration; C:myosin complex	no IPS match	no IPS match	no IPS match	EC:3.6.1.15	Nucleoside-triphosphate phosphatase
110522248	lncRNA	lncRNA	PEX3_CRILOPeroxisomal biogenesis factor 3 OS=Cricetulus longicaudatus OX=10030 GN=PEX3 PE=2 SV=1	49.134	-1.21654	0.323511	-3.76044	0.000169616	0.0158992	ID=gene7277;Dbxref=GeneID:110522248;Name=LOC110522248;gbkey=Gene;gene=LOC110522248;gene_biotype=lncRNA	7514	11	C:GO:0005654; C:GO:0005779; C:GO:0005783; C:GO:0005829; C:GO:0005887; F:GO:0008289; P:GO:0016557; F:GO:0030674; C:GO:0032994; P:GO:0045046; F:GO:0046983	C:nucleoplasm; C:integral component of peroxisomal membrane; C:endoplasmic reticulum; C:cytosol; C:integral component of plasma membrane; F:lipid binding; P:peroxisome membrane biogenesis; F:protein binding, bridging; C:protein-lipid complex; P:protein import into peroxisome membrane; F:protein dimerization activity	no IPS match	no IPS match	no IPS match
110523579	LOC110523579	VIP36-like protein	LMA2L_HUMANVIP36-like protein OS=Homo sapiens OX=9606 GN=LMAN2L PE=1 SV=1	85.6728	-1.25392	0.276646	-4.53259	5.83e-06	0.00106856	ID=gene8361;Dbxref=GeneID:110523579;Name=LOC110523579;gbkey=Gene;gene=LOC110523579;gene_biotype=protein_coding	9442	7	F:GO:0003677; P:GO:0006313; C:GO:0012505; P:GO:0015074; C:GO:0016020; C:GO:0043231; C:GO:0044444	F:DNA binding; P:transposition, DNA-mediated; C:endomembrane system; P:DNA integration; C:membrane; C:intracellular membrane-bounded organelle; C:cytoplasmic part	F:GO:0003677; P:GO:0006313; P:GO:0015074	IPR002492 (PFAM)	F:DNA binding; P:transposition, DNA-mediated; P:DNA integration
110486612	LOC110486612	splicing factor U2AF 65 kDa subunit-like	U2AF2_MOUSESplicing factor U2AF 65 kDa subunit OS=Mus musculus OX=10090 GN=U2af2 PE=1 SV=3	90.3377	-1.26921	0.291657	-4.35173	1.35e-05	0.00220341	ID=gene24735;Dbxref=GeneID:110486612;Name=LOC110486612;gbkey=Gene;gene=LOC110486612;gene_biotype=protein_coding	7769	1	F:GO:0003676	F:nucleic acid binding	no IPS match	no IPS match	no IPS match
110492082	LOC110492082	uncharacterized protein LOC110492082	TM269_HUMANTransmembrane protein 269 OS=Homo sapiens OX=9606 GN=TMEM269 PE=3 SV=1	383.151	-1.29145	0.342249	-3.77342	0.000161026	0.015538	ID=gene29774;Dbxref=GeneID:110492082;Name=LOC110492082;gbkey=Gene;gene=LOC110492082;gene_biotype=protein_coding	26945	3	F:GO:0003677; P:GO:0006313; P:GO:0015074	F:DNA binding; P:transposition, DNA-mediated; P:DNA integration	F:GO:0003677; P:GO:0006313; P:GO:0015074	G3DSA:3.30.420.470 (GENE3D); IPR036388 (G3DSA:1.10.10.GENE3D); IPR002492 (PFAM); PTHR23022 (PANTHER); PTHR23022:SF92 (PANTHER); IPR009057 (SUPERFAMILY)	F:DNA binding; P:transposition, DNA-mediated; P:DNA integration
110533601	LOC110533601	BRCA1-A complex subunit RAP80-like	UIMC1_HUMANBRCA1-A complex subunit RAP80 OS=Homo sapiens OX=9606 GN=UIMC1 PE=1 SV=2	75.7204	-1.29411	0.327082	-3.95652	7.61e-05	0.00831686	ID=gene17792;Dbxref=GeneID:110533601;Name=LOC110533601;gbkey=Gene;gene=LOC110533601;gene_biotype=protein_coding	10305	13	F:GO:0003677; P:GO:0006303; P:GO:0006313; P:GO:0010212; P:GO:0015074; C:GO:0016604; F:GO:0042393; P:GO:0045739; P:GO:0045892; F:GO:0070530; C:GO:0070531; P:GO:0070537; P:GO:0072425	F:DNA binding; P:double-strand break repair via nonhomologous end joining; P:transposition, DNA-mediated; P:response to ionizing radiation; P:DNA integration; C:nuclear body; F:histone binding; P:positive regulation of DNA repair; P:negative regulation of transcription, DNA-templated; F:K63-linked polyubiquitin modification-dependent protein binding; C:BRCA1-A complex; P:histone H2A K63-linked de…	F:GO:0003677; P:GO:0006313; P:GO:0015074	G3DSA:3.30.420.470 (GENE3D); IPR002492 (PFAM); PF13518 (PFAM); IPR038717 (PFAM); IPR036388 (G3DSA:1.10.10.GENE3D); PTHR23022 (PANTHER); PTHR23022:SF92 (PANTHER); IPR009057 (SUPERFAMILY)	F:DNA binding; P:transposition, DNA-mediated; P:DNA integration
110508889	LOC110508889	calsyntenin-2-like	CSTN2_HUMANCalsyntenin-2 OS=Homo sapiens OX=9606 GN=CLSTN2 PE=1 SV=2	246.934	-1.30832	0.366043	-3.57422	0.000351273	0.0284165	ID=gene45172;Dbxref=GeneID:110508889;Name=LOC110508889;gbkey=Gene;gene=LOC110508889;gene_biotype=protein_coding;partial=true	251141	23	C:GO:0000139; F:GO:0001540; P:GO:0001558; F:GO:0003824; F:GO:0005509; C:GO:0005576; C:GO:0005634; C:GO:0005789; P:GO:0007156; C:GO:0009986; F:GO:0019894; C:GO:0030054; F:GO:0042988; P:GO:0050806; P:GO:0051965; P:GO:0090128; C:GO:0098845; P:GO:0098969; C:GO:0098978; C:GO:0098982; P:GO:0099003; C:GO:0099061; C:GO:0099065	C:Golgi membrane; F:amyloid-beta binding; P:regulation of cell growth; F:catalytic activity; F:calcium ion binding; C:extracellular region; C:nucleus; C:endoplasmic reticulum membrane; P:homophilic cell adhesion via plasma membrane adhesion molecules; C:cell surface; F:kinesin binding; C:cell junction; F:X11-like protein binding; P:positive regulation of synaptic transmission; P:positive regulati…	no IPS match	no IPS match	no IPS match
110485649	LOC110485649	tetraspanin-1-like	unnamed protein product	750.946	-1.33819	0.310579	-4.30868	1.64e-05	0.00258481	ID=gene23573;Dbxref=GeneID:110485649;Name=LOC110485649;end_range=10168692,.;gbkey=Gene;gene=LOC110485649;gene_biotype=protein_coding;partial=true	1191	1	C:GO:0016021	C:integral component of membrane	no IPS match	no IPS match	no IPS match
110521738	LOC110521738	CMP-N-acetylneuraminate-beta-1,4-galactoside alpha-2,3-sialyltransferase-like	CHMP7_DANRECharged multivesicular body protein 7 OS=Danio rerio OX=7955 GN=chmp7 PE=2 SV=1	287.629	-1.35958	0.206062	-6.59793	4.17e-11	2.68e-08	ID=gene6714;Dbxref=GeneID:110521738;Name=LOC110521738;gbkey=Gene;gene=LOC110521738;gene_biotype=protein_coding	123924	9	F:GO:0003677; C:GO:0005634; C:GO:0005737; P:GO:0006313; P:GO:0006996; P:GO:0007034; C:GO:0012505; P:GO:0015074; C:GO:0044446	F:DNA binding; C:nucleus; C:cytoplasm; P:transposition, DNA-mediated; P:organelle organization; P:vacuolar transport; C:endomembrane system; P:DNA integration; C:intracellular organelle part	F:GO:0003677; P:GO:0006313; P:GO:0015074	IPR036388 (G3DSA:1.10.10.GENE3D); G3DSA:3.30.420.470 (GENE3D); IPR002492 (PFAM); PTHR23022:SF92 (PANTHER); PTHR23022 (PANTHER); IPR009057 (SUPERFAMILY)	F:DNA binding; P:transposition, DNA-mediated; P:DNA integration
110496005	LOC110496005	protein S100-A1-like	Transposable element Tc1 transposase	41.557	-1.35962	0.379054	-3.58689	0.000334649	0.0271869	ID=gene33548;Dbxref=GeneID:110496005;Name=LOC110496005;gbkey=Gene;gene=LOC110496005;gene_biotype=protein_coding	19230	1	P:GO:0006259	P:DNA metabolic process	no IPS match	no IPS match	no IPS match
110523696	LOC110523696	inositol polyphosphate 5-phosphatase K-like	PI5PA_RATPhosphatidylinositol 4,5-bisphosphate 5-phosphatase A OS=Rattus norvegicus OX=10116 GN=Inpp5j PE=1 SV=1	110.852	-1.36809	0.367137	-3.72637	0.00019426	0.017649	ID=gene8488;Dbxref=GeneID:110523696;Name=LOC110523696;gbkey=Gene;gene=LOC110523696;gene_biotype=protein_coding	20652	40	P:GO:0001701; C:GO:0001726; F:GO:0004439; F:GO:0004445; F:GO:0005000; F:GO:0005515; C:GO:0005783; C:GO:0005829; C:GO:0005886; P:GO:0006661; P:GO:0007186; P:GO:0010829; P:GO:0010977; F:GO:0016312; C:GO:0030426; P:GO:0031115; P:GO:0033137; F:GO:0034485; P:GO:0035305; P:GO:0035810; P:GO:0042593; C:GO:0043198; P:GO:0043407; C:GO:0044425; P:GO:0045719; P:GO:0045869; P:GO:0045892; P:GO:0045893; P:GO:00…	P:in utero embryonic development; C:ruffle; F:phosphatidylinositol-4,5-bisphosphate 5-phosphatase activity; F:inositol-polyphosphate 5-phosphatase activity; F:vasopressin receptor activity; F:protein binding; C:endoplasmic reticulum; C:cytosol; C:plasma membrane; P:phosphatidylinositol biosynthetic process; P:G protein-coupled receptor signaling pathway; P:negative regulation of glucose transmemb…	no GO terms	IPR036691 (G3DSA:3.60.10.GENE3D); IPR036691 (SUPERFAMILY)	no GO terms	EC:3.1.3.36; EC:3.1.3.56; EC:3.1.3.41	Phosphoinositide 5-phosphatase; Inositol-polyphosphate 5-phosphatase; 4-nitrophenylphosphatase
110530092	LOC110530092	probable ATP-dependent DNA helicase HFM1	ASCC3_DANREActivating signal cointegrator 1 complex subunit 3 OS=Danio rerio OX=7955 GN=ascc3 PE=3 SV=2	292.682	-1.37321	0.316371	-4.34049	1.42e-05	0.00230639	ID=gene14666;Dbxref=GeneID:110530092;Name=LOC110530092;gbkey=Gene;gene=LOC110530092;gene_biotype=protein_coding	28715	7	C:GO:0005634; P:GO:0006307; P:GO:0008283; P:GO:0032508; F:GO:0043140; F:GO:0097159; F:GO:1901363	C:nucleus; P:DNA dealkylation involved in DNA repair; P:cell population proliferation; P:DNA duplex unwinding; F:ATP-dependent 3'-5' DNA helicase activity; F:organic cyclic compound binding; F:heterocyclic compound binding	no IPS match	no IPS match	no IPS match	EC:3.6.1.3; EC:3.6.1.15	Adenosinetriphosphatase; Nucleoside-triphosphate phosphatase
110532019	LOC110532019	translocating chain-associated membrane protein 1-like 1	TRAM2_MOUSETranslocating chain-associated membrane protein 2 OS=Mus musculus OX=10090 GN=Tram2 PE=1 SV=1	34.9367	-1.40854	0.360829	-3.90363	9.48e-05	0.00985208	ID=gene16401;Dbxref=GeneID:110532019;Name=LOC110532019;gbkey=Gene;gene=LOC110532019;gene_biotype=protein_coding	9111	6	F:GO:0005515; C:GO:0005791; P:GO:0006616; P:GO:0016032; C:GO:0030176; F:GO:0038023	F:protein binding; C:rough endoplasmic reticulum; P:SRP-dependent cotranslational protein targeting to membrane, translocation; P:viral process; C:integral component of endoplasmic reticulum membrane; F:signaling receptor activity	no GO terms	mobidb-lite (MOBIDB_LITE); mobidb-lite (MOBIDB_LITE)	no GO terms
110534294	LOC110534294	microtubule-associated protein 9-like	unnamed protein product	26.6075	-1.421	0.407764	-3.48485	0.000492408	0.0362901	ID=gene18497;Dbxref=GeneID:110534294;Name=LOC110534294;gbkey=Gene;gene=LOC110534294;gene_biotype=protein_coding	22998	NA			no GO terms	IPR036388 (G3DSA:1.10.10.GENE3D); mobidb-lite (MOBIDB_LITE); mobidb-lite (MOBIDB_LITE)	no GO terms
110530249	LOC110530249	cyclin-Y-like	CCYL1_DANRECyclin-Y-like protein 1 OS=Danio rerio OX=7955 GN=ccnyl1 PE=2 SV=1	88.1816	-1.42511	0.339855	-4.19329	2.75e-05	0.00370682	ID=gene14837;Dbxref=GeneID:110530249;Name=LOC110530249;gbkey=Gene;gene=LOC110530249;gene_biotype=protein_coding	47778	4	C:GO:0005886; F:GO:0016538; F:GO:0019901; P:GO:0045737	C:plasma membrane; F:cyclin-dependent protein serine/threonine kinase regulator activity; F:protein kinase binding; P:positive regulation of cyclin-dependent protein serine/threonine kinase activity	no GO terms	PTHR44485 (PANTHER)	no GO terms
110488050	LOC110488050	zinc transporter ZIP4-like	S39AA_DANREZinc transporter ZIP10 OS=Danio rerio OX=7955 GN=slc39a10 PE=2 SV=1	234.332	-1.47082	0.427887	-3.43741	0.000587311	0.0411158	ID=gene25778;Dbxref=GeneID:110488050;Name=LOC110488050;gbkey=Gene;gene=LOC110488050;gene_biotype=protein_coding	17518	11	F:GO:0005384; F:GO:0005385; C:GO:0005737; C:GO:0005887; P:GO:0006882; P:GO:0010043; C:GO:0030027; P:GO:0055071; P:GO:0055113; P:GO:0071421; P:GO:0071578	F:manganese ion transmembrane transporter activity; F:zinc ion transmembrane transporter activity; C:cytoplasm; C:integral component of plasma membrane; P:cellular zinc ion homeostasis; P:response to zinc ion; C:lamellipodium; P:manganese ion homeostasis; P:epiboly involved in gastrulation with mouth forming second; P:manganese ion transmembrane transport; P:zinc ion import across plasma membrane	no IPS match	no IPS match	no IPS match
110504053	pipox	peroxisomal sarcosine oxidase	SOX_MOUSEPeroxisomal sarcosine oxidase OS=Mus musculus OX=10090 GN=Pipox PE=1 SV=1	666.478	-1.5007	0.362205	-4.14325	3.42e-05	0.00435809	ID=gene40548;Dbxref=GeneID:110504053;Name=pipox;gbkey=Gene;gene=pipox;gene_biotype=protein_coding	14673	9	F:GO:0005102; C:GO:0005782; C:GO:0005829; P:GO:0006625; F:GO:0008115; P:GO:0033514; P:GO:0046653; F:GO:0050031; P:GO:0055114	F:signaling receptor binding; C:peroxisomal matrix; C:cytosol; P:protein targeting to peroxisome; F:sarcosine oxidase activity; P:L-lysine catabolic process to acetyl-CoA via L-pipecolate; P:tetrahydrofolate metabolic process; F:L-pipecolate oxidase activity; P:oxidation-reduction process	no IPS match	no IPS match	no IPS match	EC:1.5.3.7; EC:1.5.3.1	L-pipecolate oxidase; Sarcosine oxidase
110537825	lncRNA	lncRNA	NEUFC_DANRENeuferricin OS=Danio rerio OX=7955 GN=cyb5d2 PE=3 SV=1	31.4714	-1.52164	0.429597	-3.54203	0.000397064	0.0310161	ID=gene21777;Dbxref=GeneID:110537825;Name=LOC110537825;gbkey=Gene;gene=LOC110537825;gene_biotype=lncRNA	2190	NA			no IPS match	no IPS match	no IPS match
110486577	pseudogene	pseudogene	NA	30.5126	-1.57367	0.412396	-3.81593	0.000135674	0.0133091	ID=gene2301;Dbxref=GeneID:110486577;Name=LOC110486577;gbkey=Gene;gene=LOC110486577;gene_biotype=transcribed_pseudogene;pseudo=true	NA	NA	NA	NA	NA	NA	NA	NA	NA
110524884	LOC110524884	kynurenine--oxoglutarate transaminase 3-like	KAT3_DANREKynurenine--oxoglutarate transaminase 3 OS=Danio rerio OX=7955 GN=kyat3 PE=2 SV=2	145.76	-1.58206	0.287084	-5.51079	3.57e-08	1.34e-05	ID=gene9788;Dbxref=GeneID:110524884;Name=LOC110524884;gbkey=Gene;gene=LOC110524884;gene_biotype=protein_coding;partial=true	15387	2	P:GO:0008152; F:GO:0008483	P:metabolic process; F:transaminase activity	no GO terms	mobidb-lite (MOBIDB_LITE)	no GO terms
110493988	otop1	otopetrin-1	OTOP1_DANREProton channel OTOP1 OS=Danio rerio OX=7955 GN=otop1 PE=1 SV=2	58.6325	-1.58294	0.428034	-3.69815	0.000217176	0.0191993	ID=gene31624;Dbxref=GeneID:110493988;Name=otop1;gbkey=Gene;gene=otop1;gene_biotype=protein_coding	7407	7	C:GO:0005887; F:GO:0015252; P:GO:0032475; P:GO:0032869; P:GO:0045299; P:GO:0060336; P:GO:1902600	C:integral component of plasma membrane; F:proton channel activity; P:otolith formation; P:cellular response to insulin stimulus; P:otolith mineralization; P:negative regulation of interferon-gamma-mediated signaling pathway; P:proton transmembrane transport	no GO terms	IPR004878 (PFAM); IPR004878 (PANTHER); PTHR21522:SF19 (PANTHER)	no GO terms
110495955	LOC110495955	ATP-binding cassette sub-family B member 6, mitochondrial-like isoform X1	ABCB8_DANREATP-binding cassette sub-family B member 8, mitochondrial OS=Danio rerio OX=7955 GN=abcb8 PE=2 SV=1	131.744	-1.58321	0.400417	-3.95391	7.69e-05	0.00834617	ID=gene33495;Dbxref=GeneID:110495955;Name=LOC110495955;gbkey=Gene;gene=LOC110495955;gene_biotype=protein_coding	40978	5	F:GO:0005524; C:GO:0005743; C:GO:0016021; F:GO:0042626; P:GO:0055085	F:ATP binding; C:mitochondrial inner membrane; C:integral component of membrane; F:ATPase activity, coupled to transmembrane movement of substances; P:transmembrane transport	no IPS match	no IPS match	no IPS match	EC:3.6.1.3; EC:3.6.1.15	Adenosinetriphosphatase; Nucleoside-triphosphate phosphatase
110528072	lncRNA	lncRNA	putative RNA-directed DNA polymerase from transposon X-element	98.0172	-1.59085	0.44704	-3.55864	0.000372787	0.0296169	ID=gene1283;Dbxref=GeneID:110528072;Name=LOC110528072;gbkey=Gene;gene=LOC110528072;gene_biotype=lncRNA	10177	4	F:GO:0008168; F:GO:0016706; P:GO:0032259; P:GO:0055114	F:methyltransferase activity; F:2-oxoglutarate-dependent dioxygenase activity; P:methylation; P:oxidation-reduction process	no GO terms	IPR000477 (PFAM); mobidb-lite (MOBIDB_LITE); mobidb-lite (MOBIDB_LITE); PTHR45612 (PANTHER)	no GO terms	EC:1.14.11	Acting on paired donors, with incorporation or reduction of molecular oxygen. The oxygen incorporated need not be derived from O(2)
110505144	LOC110505144	prominin-1-A-like isoform X5	PRM1A_DANREProminin-1-A OS=Danio rerio OX=7955 GN=prom1a PE=2 SV=2	34.5374	-1.6664	0.477225	-3.49186	0.000479672	0.0355861	ID=gene41670;Dbxref=GeneID:110505144;Name=LOC110505144;gbkey=Gene;gene=LOC110505144;gene_biotype=protein_coding	126781	9	C:GO:0005783; C:GO:0005793; C:GO:0005887; C:GO:0005929; C:GO:0009986; F:GO:0015485; C:GO:0016324; C:GO:0031528; C:GO:0071914	C:endoplasmic reticulum; C:endoplasmic reticulum-Golgi intermediate compartment; C:integral component of plasma membrane; C:cilium; C:cell surface; F:cholesterol binding; C:apical plasma membrane; C:microvillus membrane; C:prominosome	no IPS match	no IPS match	no IPS match
110508761	LOC110508761	class E basic helix-loop-helix protein 22-like	NDF6A_DANRENeurogenic differentiation factor 6-A OS=Danio rerio OX=7955 GN=neurod6a PE=2 SV=1	312.655	-1.71143	0.466258	-3.67057	0.000242014	0.0211419	ID=gene45020;Dbxref=GeneID:110508761;Name=LOC110508761;gbkey=Gene;gene=LOC110508761;gene_biotype=protein_coding	1621	4	F:GO:0000981; P:GO:0006355; P:GO:0022008; F:GO:0046983	F:DNA-binding transcription factor activity, RNA polymerase II-specific; P:regulation of transcription, DNA-templated; P:neurogenesis; F:protein dimerization activity	F:GO:0000981; P:GO:0006355; P:GO:0022008; F:GO:0046983	IPR011598 (SMART); IPR036638 (G3DSA:4.10.280.GENE3D); IPR011598 (PFAM); mobidb-lite (MOBIDB_LITE); mobidb-lite (MOBIDB_LITE); mobidb-lite (MOBIDB_LITE); IPR032654 (PTHR19290:PANTHER); PTHR19290 (PANTHER); IPR011598 (PROSITE_PROFILES); IPR011598 (CDD); IPR036638 (SUPERFAMILY)	F:DNA-binding transcription factor activity, RNA polymerase II-specific; P:regulation of transcription, DNA-templated; P:neurogenesis; F:protein dimerization activity
110537159	lncRNA	lncRNA	NA	24.7769	-1.71495	0.457174	-3.75121	0.000175986	0.0163407	ID=gene21083;Dbxref=GeneID:110537159;Name=LOC110537159;gbkey=Gene;gene=LOC110537159;gene_biotype=lncRNA	NA	NA	NA	NA	NA	NA	NA	NA	NA
110534412	LOC110534412	sorbin and SH3 domain-containing protein 2-like	SRBS2_RATSorbin and SH3 domain-containing protein 2 OS=Rattus norvegicus OX=10116 GN=Sorbs2 PE=1 SV=2	19.0865	-1.73753	0.461549	-3.76456	0.000166841	0.0158755	ID=gene18642;Dbxref=GeneID:110534412;Name=LOC110534412;gbkey=Gene;gene=LOC110534412;gene_biotype=protein_coding;partial=true	107277	10	F:GO:0005515; C:GO:0005634; C:GO:0005886; P:GO:0007015; P:GO:0007165; C:GO:0036477; C:GO:0043232; C:GO:0044422; C:GO:0045202; C:GO:0120025	F:protein binding; C:nucleus; C:plasma membrane; P:actin filament organization; P:signal transduction; C:somatodendritic compartment; C:intracellular non-membrane-bounded organelle; C:organelle part; C:synapse; C:plasma membrane bounded cell projection	P:GO:0007015	mobidb-lite (MOBIDB_LITE); mobidb-lite (MOBIDB_LITE); mobidb-lite (MOBIDB_LITE); mobidb-lite (MOBIDB_LITE); mobidb-lite (MOBIDB_LITE); mobidb-lite (MOBIDB_LITE); mobidb-lite (MOBIDB_LITE); mobidb-lite (MOBIDB_LITE); mobidb-lite (MOBIDB_LITE); mobidb-lite (MOBIDB_LITE); mobidb-lite (MOBIDB_LITE); mobidb-lite (MOBIDB_LITE); IPR028506 (PANTHER)	P:actin filament organization
110511366	LOC110511366	Krueppel-like factor 10	SP9_DANRETranscription factor Sp9 OS=Danio rerio OX=7955 GN=sp9 PE=2 SV=1	335.82	-1.76206	0.41092	-4.28808	1.8e-05	0.00274297	ID=gene4640;Dbxref=GeneID:110511366;Name=LOC110511366;gbkey=Gene;gene=LOC110511366;gene_biotype=protein_coding	4899	1	F:GO:0003676	F:nucleic acid binding	F:GO:0003676	IPR013087 (SMART); G3DSA:3.30.160.60 (GENE3D); mobidb-lite (MOBIDB_LITE); mobidb-lite (MOBIDB_LITE); PTHR44794 (PANTHER); IPR013087 (PROSITE_PROFILES); IPR036236 (SUPERFAMILY)	F:nucleic acid binding
110502358	LOC110502358	leucine-rich repeat-containing protein 73-like isoform X1	LRC73_HUMANLeucine-rich repeat-containing protein 73 OS=Homo sapiens OX=9606 GN=LRRC73 PE=2 SV=1	135.32	-1.77054	0.38207	-4.63407	3.59e-06	0.000714147	ID=gene39267;Dbxref=GeneID:110502358;Name=LOC110502358;gbkey=Gene;gene=LOC110502358;gene_biotype=protein_coding	16476	3	F:GO:0005515; C:GO:0005634; P:GO:0014883	F:protein binding; C:nucleus; P:transition between fast and slow fiber	no GO terms	PTHR11697:SF35 (PANTHER); IPR026625 (PANTHER)	no GO terms
110502480	LOC110502480	max-interacting protein 1-like	MXI1_DANREMax-interacting protein 1 OS=Danio rerio OX=7955 GN=mxi1 PE=2 SV=1	79.8711	-1.79371	0.41785	-4.29272	1.77e-05	0.00271434	ID=gene39385;Dbxref=GeneID:110502480;Name=LOC110502480;gbkey=Gene;gene=LOC110502480;gene_biotype=protein_coding	13131	3	F:GO:0003677; C:GO:0005634; F:GO:0046983	F:DNA binding; C:nucleus; F:protein dimerization activity	no IPS match	no IPS match	no IPS match
110492723	ccdc115	coiled-coil domain-containing protein 115	CC115_DANRECoiled-coil domain-containing protein 115 OS=Danio rerio OX=7955 GN=ccdc115 PE=2 SV=1	349.436	-1.79854	0.411909	-4.36636	1.26e-05	0.00209569	ID=gene30682;Dbxref=GeneID:110492723;Name=ccdc115;gbkey=Gene;gene=ccdc115;gene_biotype=protein_coding	11024	9	C:GO:0005764; C:GO:0005768; C:GO:0005793; P:GO:0006879; C:GO:0016471; C:GO:0030137; C:GO:0042406; F:GO:0051082; P:GO:0070072	C:lysosome; C:endosome; C:endoplasmic reticulum-Golgi intermediate compartment; P:cellular iron ion homeostasis; C:vacuolar proton-transporting V-type ATPase complex; C:COPI-coated vesicle; C:extrinsic component of endoplasmic reticulum membrane; F:unfolded protein binding; P:vacuolar proton-transporting V-type ATPase complex assembly	P:GO:0070072	IPR040357 (PANTHER)	P:vacuolar proton-transporting V-type ATPase complex assembly
110506880	LOC110506880	fumarylacetoacetase-like	FAAA_HUMANFumarylacetoacetase OS=Homo sapiens OX=9606 GN=FAH PE=1 SV=2	44.0533	-1.80768	0.47753	-3.78547	0.000153418	0.0148524	ID=gene43310;Dbxref=GeneID:110506880;Name=LOC110506880;end_range=34041220,.;gbkey=Gene;gene=LOC110506880;gene_biotype=protein_coding;partial=true	12457	8	F:GO:0004334; F:GO:0005515; C:GO:0005829; P:GO:0006527; P:GO:0006559; P:GO:0006572; F:GO:0046872; P:GO:1902000	F:fumarylacetoacetase activity; F:protein binding; C:cytosol; P:arginine catabolic process; P:L-phenylalanine catabolic process; P:tyrosine catabolic process; F:metal ion binding; P:homogentisate catabolic process	F:GO:0003824	IPR036663 (G3DSA:3.90.850.GENE3D); PTHR45598 (PANTHER); IPR036663 (SUPERFAMILY)	F:catalytic activity	EC:3.7.1.2	Fumarylacetoacetase
110494529	LOC110494529	PQ-loop repeat-containing protein 1-like	PQLC1_XENLAPQ-loop repeat-containing protein 1 OS=Xenopus laevis OX=8355 GN=pqlc1 PE=2 SV=1	103.215	-1.82573	0.359547	-5.07787	3.82e-07	0.000104353	ID=gene3075;Dbxref=GeneID:110494529;Name=LOC110494529;gbkey=Gene;gene=LOC110494529;gene_biotype=protein_coding	84281	6	C:GO:0005768; C:GO:0005802; C:GO:0005829; C:GO:0016021; P:GO:0042147; P:GO:0045332	C:endosome; C:trans-Golgi network; C:cytosol; C:integral component of membrane; P:retrograde transport, endosome to Golgi; P:phospholipid translocation	no IPS match	no IPS match	no IPS match
110504541	LOC110504541	glycine receptor subunit alphaZ1-like	GLRA1_DANREGlycine receptor subunit alphaZ1 OS=Danio rerio OX=7955 GN=glra1 PE=1 SV=1	47.8068	-1.82707	0.536122	-3.40793	0.000654582	0.0443494	ID=gene40982;Dbxref=GeneID:110504541;Name=LOC110504541;gbkey=Gene;gene=LOC110504541;gene_biotype=protein_coding	288366	21	F:GO:0004888; C:GO:0005887; P:GO:0007218; P:GO:0007417; F:GO:0008270; F:GO:0016594; F:GO:0016934; F:GO:0022824; C:GO:0030054; C:GO:0030425; C:GO:0034707; C:GO:0043204; C:GO:0045211; P:GO:0045664; P:GO:0051260; P:GO:0060012; P:GO:0060079; P:GO:0071230; P:GO:0071294; P:GO:0071361; P:GO:1902476	F:transmembrane signaling receptor activity; C:integral component of plasma membrane; P:neuropeptide signaling pathway; P:central nervous system development; F:zinc ion binding; F:glycine binding; F:extracellularly glycine-gated chloride channel activity; F:transmitter-gated ion channel activity; C:cell junction; C:dendrite; C:chloride channel complex; C:perikaryon; C:postsynaptic membrane; P:reg…	no IPS match	no IPS match	no IPS match
110529450	LOC110529450	Krueppel-like factor 11	SP9_DANRETranscription factor Sp9 OS=Danio rerio OX=7955 GN=sp9 PE=2 SV=1	222.73	-1.86372	0.470147	-3.96412	7.37e-05	0.00814665	ID=gene13927;Dbxref=GeneID:110529450;Name=LOC110529450;gbkey=Gene;gene=LOC110529450;gene_biotype=protein_coding	5280	1	F:GO:0003676	F:nucleic acid binding	F:GO:0003676	IPR013087 (SMART); G3DSA:3.30.160.60 (GENE3D); mobidb-lite (MOBIDB_LITE); mobidb-lite (MOBIDB_LITE); mobidb-lite (MOBIDB_LITE); PTHR44766 (PANTHER); IPR013087 (PROSITE_PROFILES); IPR036236 (SUPERFAMILY)	F:nucleic acid binding
110491734	LOC110491734	MAGUK p55 subfamily member 3-like	MPP7_DANREMAGUK p55 subfamily member 7 OS=Danio rerio OX=7955 GN=mpp7 PE=1 SV=1	663.374	-1.86533	0.45782	-4.07437	4.61e-05	0.00562965	ID=gene29387;Dbxref=GeneID:110491734;Name=LOC110491734;gbkey=Gene;gene=LOC110491734;gene_biotype=protein_coding;partial=true	37354	19	P:GO:0001841; C:GO:0001917; P:GO:0002011; C:GO:0005634; C:GO:0005912; C:GO:0005923; P:GO:0008078; P:GO:0016332; P:GO:0021591; P:GO:0021744; C:GO:0031226; P:GO:0035050; P:GO:0045176; P:GO:0045199; P:GO:0048699; P:GO:0055008; P:GO:0060059; C:GO:0098590; P:GO:0098609	P:neural tube formation; C:photoreceptor inner segment; P:morphogenesis of an epithelial sheet; C:nucleus; C:adherens junction; C:bicellular tight junction; P:mesodermal cell migration; P:establishment or maintenance of polarity of embryonic epithelium; P:ventricular system development; P:dorsal motor nucleus of vagus nerve development; C:intrinsic component of plasma membrane; P:embryonic heart …	no IPS match	no IPS match	no IPS match
110508978	lncRNA	lncRNA	Transposable element Tc1 transposase	78.8501	-2.008	0.319824	-6.27847	3.42e-10	1.94e-07	ID=gene45264;Dbxref=GeneID:110508978;Name=LOC110508978;gbkey=Gene;gene=LOC110508978;gene_biotype=lncRNA	4417	6	F:GO:0003677; C:GO:0005634; P:GO:0006313; P:GO:0006355; P:GO:0007275; P:GO:0015074	F:DNA binding; C:nucleus; P:transposition, DNA-mediated; P:regulation of transcription, DNA-templated; P:multicellular organism development; P:DNA integration	no IPS match	no IPS match	no IPS match
110528144	LOC110528144	6-phosphofructo-2-kinase/fructose-2,6-bisphosphatase 4-like isoform X2	F264_HUMAN6-phosphofructo-2-kinase/fructose-2,6-bisphosphatase 4 OS=Homo sapiens OX=9606 GN=PFKFB4 PE=2 SV=6	33.1109	-2.01235	0.543525	-3.7024	0.000213567	0.0190513	ID=gene13047;Dbxref=GeneID:110528144;Name=LOC110528144;gbkey=Gene;gene=LOC110528144;gene_biotype=protein_coding	51873	11	F:GO:0003873; F:GO:0004331; F:GO:0005524; C:GO:0005654; C:GO:0005829; P:GO:0006000; P:GO:0006003; P:GO:0007420; P:GO:0016311; P:GO:0045821; P:GO:0046835	F:6-phosphofructo-2-kinase activity; F:fructose-2,6-bisphosphate 2-phosphatase activity; F:ATP binding; C:nucleoplasm; C:cytosol; P:fructose metabolic process; P:fructose 2,6-bisphosphate metabolic process; P:brain development; P:dephosphorylation; P:positive regulation of glycolytic process; P:carbohydrate phosphorylation	no GO terms	mobidb-lite (MOBIDB_LITE); mobidb-lite (MOBIDB_LITE)	no GO terms	EC:3.1.3.23; EC:3.1.3.46; EC:2.7.1.105	Sugar-phosphatase; Fructose-2,6-bisphosphate 2-phosphatase; 6-phosphofructo-2-kinase
110495444	LOC110495444	gap junction gamma-1 protein-like	CXG1_DANREGap junction gamma-1 protein OS=Danio rerio OX=7955 GN=gjc1 PE=2 SV=1	94.5409	-2.0315	0.596195	-3.40745	0.000655736	0.0443494	ID=gene32892;Dbxref=GeneID:110495444;Name=LOC110495444;gbkey=Gene;gene=LOC110495444;gene_biotype=protein_coding	10643	19	F:GO:0005515; C:GO:0005739; C:GO:0005922; P:GO:0007154; P:GO:0008283; C:GO:0014704; C:GO:0016021; C:GO:0016324; F:GO:0022832; P:GO:0031101; P:GO:0035050; P:GO:0035143; P:GO:0035162; F:GO:0055077; P:GO:0060272; P:GO:0060349; P:GO:0070121; P:GO:0098868; P:GO:0099111	F:protein binding; C:mitochondrion; C:connexin complex; P:cell communication; P:cell population proliferation; C:intercalated disc; C:integral component of membrane; C:apical plasma membrane; F:voltage-gated channel activity; P:fin regeneration; P:embryonic heart tube development; P:caudal fin morphogenesis; P:embryonic hemopoiesis; F:gap junction hemi-channel activity; P:embryonic skeletal joint…	C:GO:0005922; P:GO:0007154	IPR000500 (PRINTS); IPR019570 (SMART); IPR038359 (G3DSA:1.20.1440.GENE3D); IPR013092 (PFAM); mobidb-lite (MOBIDB_LITE); mobidb-lite (MOBIDB_LITE); mobidb-lite (MOBIDB_LITE); mobidb-lite (MOBIDB_LITE); IPR000500 (PANTHER); PTHR11984:SF40 (PANTHER)	C:connexin complex; P:cell communication
110485460	LOC110485460	lysosomal-associated transmembrane protein 4B-like isoform X2	LAP4B_RATLysosomal-associated transmembrane protein 4B OS=Rattus norvegicus OX=10116 GN=Laptm4b PE=2 SV=1	45.1084	-2.06386	0.477284	-4.32418	1.53e-05	0.00243521	ID=gene2206;Dbxref=GeneID:110485460;Name=LOC110485460;gbkey=Gene;gene=LOC110485460;gene_biotype=protein_coding	11002	20	F:GO:0003677; C:GO:0005765; C:GO:0005769; C:GO:0005886; P:GO:0006313; P:GO:0007032; P:GO:0015074; C:GO:0016021; F:GO:0019900; F:GO:0031625; P:GO:0032509; C:GO:0032585; P:GO:0032911; C:GO:0042995; F:GO:0097001; P:GO:0097213; C:GO:0097487; F:GO:1902936; P:GO:1905166; P:GO:1905671	F:DNA binding; C:lysosomal membrane; C:early endosome; C:plasma membrane; P:transposition, DNA-mediated; P:endosome organization; P:DNA integration; C:integral component of membrane; F:kinase binding; F:ubiquitin protein ligase binding; P:endosome transport via multivesicular body sorting pathway; C:multivesicular body membrane; P:negative regulation of transforming growth factor beta1 production…	F:GO:0003677; P:GO:0006313; P:GO:0015074	IPR002492 (PFAM)	F:DNA binding; P:transposition, DNA-mediated; P:DNA integration
110524177	tmem44	transmembrane protein 44		132.568	-2.06804	0.605346	-3.4163	0.000634788	0.0434881	ID=gene9033;Dbxref=GeneID:110524177;Name=tmem44;gbkey=Gene;gene=tmem44;gene_biotype=protein_coding	5989	NA			no IPS match	no IPS match	no IPS match
110501550	LOC110501550	uncharacterized protein LOC110501550 isoform X1	uncharacterized protein LOC110501550 isoform X1	20.1427	-2.12983	0.625885	-3.40291	0.000666731	0.0449465	ID=gene38574;Dbxref=GeneID:110501550;Name=LOC110501550;gbkey=Gene;gene=LOC110501550;gene_biotype=protein_coding	11072	NA			no GO terms	mobidb-lite (MOBIDB_LITE); mobidb-lite (MOBIDB_LITE); mobidb-lite (MOBIDB_LITE); mobidb-lite (MOBIDB_LITE); mobidb-lite (MOBIDB_LITE)	no GO terms
110500459	ankrd53	ankyrin repeat domain-containing protein 53 isoform X1	MTPN_DANREMyotrophin OS=Danio rerio OX=7955 GN=mtpn PE=3 SV=1	10.971	-2.22715	0.649763	-3.42764	0.000608854	0.042201	ID=gene37755;Dbxref=GeneID:110500459;Name=ankrd53;gbkey=Gene;gene=ankrd53;gene_biotype=protein_coding	3146	NA			no GO terms	mobidb-lite (MOBIDB_LITE); mobidb-lite (MOBIDB_LITE); PTHR24160 (PANTHER)	no GO terms
110503937	LOC110503937	solute carrier family 13 member 5-like	S13A5_HUMANSolute carrier family 13 member 5 OS=Homo sapiens OX=9606 GN=SLC13A5 PE=1 SV=1	246.583	-2.23642	0.571356	-3.91423	9.07e-05	0.00958673	ID=gene40431;Dbxref=GeneID:110503937;Name=LOC110503937;gbkey=Gene;gene=LOC110503937;gene_biotype=protein_coding	12519	7	F:GO:0005310; C:GO:0005886; P:GO:0006842; F:GO:0015142; F:GO:0015238; F:GO:0015293; P:GO:0015744	F:dicarboxylic acid transmembrane transporter activity; C:plasma membrane; P:tricarboxylic acid transport; F:tricarboxylic acid transmembrane transporter activity; F:drug transmembrane transporter activity; F:symporter activity; P:succinate transport	no IPS match	no IPS match	no IPS match
110506338	LOC110506338	fibroblast growth factor 4B-like	FGF4B_XENLAFibroblast growth factor 4B OS=Xenopus laevis OX=8355 GN=fgf4-b PE=2 SV=1	10.8217	-2.34514	0.643927	-3.64193	0.000270598	0.0230923	ID=gene42707;Dbxref=GeneID:110506338;Name=LOC110506338;gbkey=Gene;gene=LOC110506338;gene_biotype=protein_coding	5310	17	P:GO:0000165; P:GO:0001502; F:GO:0004713; F:GO:0005088; F:GO:0005104; C:GO:0005576; P:GO:0007267; F:GO:0008083; P:GO:0008284; P:GO:0008543; P:GO:0010469; F:GO:0016303; P:GO:0045445; F:GO:0046934; P:GO:0051781; P:GO:0051897; P:GO:0080159	P:MAPK cascade; P:cartilage condensation; F:protein tyrosine kinase activity; F:Ras guanyl-nucleotide exchange factor activity; F:fibroblast growth factor receptor binding; C:extracellular region; P:cell-cell signaling; F:growth factor activity; P:positive regulation of cell population proliferation; P:fibroblast growth factor receptor signaling pathway; P:regulation of signaling receptor activit…	F:GO:0005104; C:GO:0005576; F:GO:0008083; P:GO:0008543	G3DSA:2.80.10.50 (GENE3D); IPR002209 (PFAM); IPR002209 (PANTHER); IPR028239 (PTHR11486:PANTHER); IPR008996 (SUPERFAMILY)	F:fibroblast growth factor receptor binding; C:extracellular region; F:growth factor activity; P:fibroblast growth factor receptor signaling pathway	EC:2.7.10; EC:2.7.1.153; EC:2.7.1.137	Transferring phosphorus-containing groups; Phosphatidylinositol-4,5-bisphosphate 3-kinase; Phosphatidylinositol 3-kinase
110506306	LOC110506306	leucine zipper protein 2-like isoform X2	LUZP2_DANRELeucine zipper protein 2 OS=Danio rerio OX=7955 GN=luzp2 PE=2 SV=2	13.0118	-2.40104	0.642828	-3.73512	0.000187624	0.0173124	ID=gene42677;Dbxref=GeneID:110506306;Name=LOC110506306;gbkey=Gene;gene=LOC110506306;gene_biotype=protein_coding	167130	1	C:GO:0005576	C:extracellular region	no GO terms	mobidb-lite (MOBIDB_LITE); mobidb-lite (MOBIDB_LITE)	no GO terms
110521937	lncRNA	lncRNA	NA	17.2236	-2.42453	0.671908	-3.60843	0.000308056	0.0256949	ID=gene696;Dbxref=GeneID:110521937;Name=LOC110521937;gbkey=Gene;gene=LOC110521937;gene_biotype=lncRNA	NA	NA	NA	NA	NA	NA	NA	NA	NA
110490153	LOC110490153	protein phosphatase 1H-like	PPM1H_DANREProtein phosphatase 1H OS=Danio rerio OX=7955 GN=ppm1h PE=2 SV=1	54.006	-2.43334	0.522239	-4.65943	3.17e-06	0.000650171	ID=gene28074;Dbxref=GeneID:110490153;Name=LOC110490153;gbkey=Gene;gene=LOC110490153;gene_biotype=protein_coding	47660	3	F:GO:0004721; C:GO:0005634; C:GO:0005737	F:phosphoprotein phosphatase activity; C:nucleus; C:cytoplasm	no GO terms	IPR038717 (PFAM); G3DSA:3.30.420.470 (GENE3D); PTHR23022:SF92 (PANTHER); PTHR23022 (PANTHER)	no GO terms	EC:3.1.3.16; EC:3.1.3.41	Protein-serine/threonine phosphatase; 4-nitrophenylphosphatase
110513274	LOC110513274	thioredoxin-interacting protein-like	TXNIP_RATThioredoxin-interacting protein OS=Rattus norvegicus OX=10116 GN=Txnip PE=2 SV=1	83.3715	-2.49692	0.669982	-3.72684	0.000193894	0.017649	ID=gene4767;Dbxref=GeneID:110513274;Name=LOC110513274;gbkey=Gene;gene=LOC110513274;gene_biotype=protein_coding	3514	21	P:GO:0000122; F:GO:0004857; C:GO:0005634; C:GO:0005758; C:GO:0005829; P:GO:0006606; P:GO:0007049; P:GO:0009612; P:GO:0009749; P:GO:0030216; F:GO:0031625; P:GO:0032355; P:GO:0032570; P:GO:0042127; P:GO:0042542; P:GO:0043065; P:GO:0043086; P:GO:0048008; P:GO:0051592; P:GO:0051782; P:GO:0071228	P:negative regulation of transcription by RNA polymerase II; F:enzyme inhibitor activity; C:nucleus; C:mitochondrial intermembrane space; C:cytosol; P:protein import into nucleus; P:cell cycle; P:response to mechanical stimulus; P:response to glucose; P:keratinocyte differentiation; F:ubiquitin protein ligase binding; P:response to estradiol; P:response to progesterone; P:regulation of cell popul…	no GO terms	IPR011022 (SMART); IPR014752 (G3DSA:2.60.40.GENE3D); IPR011022 (PFAM); PTHR11188 (PANTHER); PTHR11188:SF14 (PANTHER); IPR014756 (SUPERFAMILY)	no GO terms
110525884	abcb9	ATP-binding cassette sub-family B member 9	ABCB8_DANREATP-binding cassette sub-family B member 8, mitochondrial OS=Danio rerio OX=7955 GN=abcb8 PE=2 SV=1	37.0336	-2.60674	0.713924	-3.65129	0.00026093	0.0223822	ID=gene10646;Dbxref=GeneID:110525884;Name=abcb9;gbkey=Gene;gene=abcb9;gene_biotype=protein_coding	11067	7	F:GO:0005524; C:GO:0005743; C:GO:0005765; F:GO:0015440; P:GO:0015833; C:GO:0016021; P:GO:0055085	F:ATP binding; C:mitochondrial inner membrane; C:lysosomal membrane; F:peptide-transporting ATPase activity; P:peptide transport; C:integral component of membrane; P:transmembrane transport	F:GO:0005524; C:GO:0005765; F:GO:0015440; P:GO:0015833; C:GO:0016021	mobidb-lite (MOBIDB_LITE); mobidb-lite (MOBIDB_LITE); IPR030254 (PTHR24221:PANTHER); IPR039421 (PANTHER)	F:ATP binding; C:lysosomal membrane; F:peptide-transporting ATPase activity; P:peptide transport; C:integral component of membrane	EC:3.6.1.3; EC:3.6.1.15	Adenosinetriphosphatase; Nucleoside-triphosphate phosphatase
110538919	LOC110538919	phospholipid-transporting ATPase IA-like	ATP9B_DANREProbable phospholipid-transporting ATPase IIB OS=Danio rerio OX=7955 GN=atp9b PE=3 SV=1	11.7662	-2.62579	0.776779	-3.38036	0.000723911	0.0474998	ID=gene21826;Dbxref=GeneID:110538919;Name=LOC110538919;gbkey=Gene;gene=LOC110538919;gene_biotype=protein_coding	234239	NA			no IPS match	no IPS match	no IPS match
110501753	LOC110501753	secreted frizzled-related protein 3-like	SFRP3_BOVINSecreted frizzled-related protein 3 OS=Bos taurus OX=9913 GN=FRZB PE=1 SV=1	71.3948	-2.89973	0.780017	-3.71752	0.00020119	0.0181114	ID=gene38830;Dbxref=GeneID:110501753;Name=LOC110501753;gbkey=Gene;gene=LOC110501753;gene_biotype=protein_coding	3941	16	C:GO:0005615; C:GO:0005737; P:GO:0008285; P:GO:0010721; P:GO:0014033; F:GO:0017147; P:GO:0030308; P:GO:0035567; P:GO:0043065; P:GO:0045600; P:GO:0060029; P:GO:0061037; P:GO:0061053; P:GO:0070367; P:GO:0090090; P:GO:0090103	C:extracellular space; C:cytoplasm; P:negative regulation of cell population proliferation; P:negative regulation of cell development; P:neural crest cell differentiation; F:Wnt-protein binding; P:negative regulation of cell growth; P:non-canonical Wnt signaling pathway; P:positive regulation of apoptotic process; P:positive regulation of fat cell differentiation; P:convergent extension involved …	F:GO:0005515	IPR020067 (SMART); IPR020067 (PFAM); IPR036790 (G3DSA:1.10.2000.GENE3D); IPR015526 (PANTHER); PTHR11309:SF96 (PANTHER); IPR020067 (PROSITE_PROFILES); cd07441 (CDD); IPR036790 (SUPERFAMILY)	F:protein binding
110521827	LOC110521827	paired mesoderm homeobox protein 1-like isoform X3	ALX1_DANREALX homeobox protein 1 OS=Danio rerio OX=7955 GN=alx1 PE=2 SV=1	6.12792	-2.99873	0.868893	-3.4512	0.000558092	0.0396125	ID=gene6813;Dbxref=GeneID:110521827;Name=LOC110521827;gbkey=Gene;gene=LOC110521827;gene_biotype=protein_coding	10880	13	P:GO:0001755; P:GO:0003322; F:GO:0003700; C:GO:0005634; P:GO:0010718; P:GO:0021537; P:GO:0021539; P:GO:0021794; F:GO:0043565; P:GO:0045893; P:GO:0048666; P:GO:0048701; P:GO:0060219	P:neural crest cell migration; P:pancreatic A cell development; F:DNA-binding transcription factor activity; C:nucleus; P:positive regulation of epithelial to mesenchymal transition; P:telencephalon development; P:subthalamus development; P:thalamus development; F:sequence-specific DNA binding; P:positive regulation of transcription, DNA-templated; P:neuron development; P:embryonic cranial skelet…	no IPS match	no IPS match	no IPS match
110485452	LOC110485452	uncharacterized protein LOC110485452	arginine vasopressin-induced protein 1	22.3443	-3.09341	0.91981	-3.3631	0.000770723	0.0495798	ID=gene23343;Dbxref=GeneID:110485452;Name=LOC110485452;gbkey=Gene;gene=LOC110485452;gene_biotype=protein_coding	4760	NA			no IPS match	no IPS match	no IPS match
110531948	LOC110531948	dedicator of cytokinesis protein 3-like isoform X4	DOCK3_HUMANDedicator of cytokinesis protein 3 OS=Homo sapiens OX=9606 GN=DOCK3 PE=1 SV=1	37.2336	-3.30856	0.920762	-3.59329	0.000326533	0.0267821	ID=gene16322;Dbxref=GeneID:110531948;Name=LOC110531948;gbkey=Gene;gene=LOC110531948;gene_biotype=protein_coding	62189	14	F:GO:0005085; F:GO:0005096; C:GO:0005730; C:GO:0005794; C:GO:0005829; C:GO:0005886; F:GO:0030165; F:GO:0030971; C:GO:0032420; P:GO:0043085; F:GO:0048365; P:GO:0060326; P:GO:1904694; P:GO:1904754	F:guanyl-nucleotide exchange factor activity; F:GTPase activator activity; C:nucleolus; C:Golgi apparatus; C:cytosol; C:plasma membrane; F:PDZ domain binding; F:receptor tyrosine kinase binding; C:stereocilium; P:positive regulation of catalytic activity; F:Rac GTPase binding; P:cell chemotaxis; P:negative regulation of vascular smooth muscle contraction; P:positive regulation of vascular associa…	no GO terms	mobidb-lite (MOBIDB_LITE); mobidb-lite (MOBIDB_LITE)	no GO terms
110499916	pseudogene	pseudogene	NA	14.2716	-3.38057	1.001	-3.37718	0.000732324	0.0478874	ID=gene37115;Dbxref=GeneID:110499916;Name=LOC110499916;gbkey=Gene;gene=LOC110499916;gene_biotype=pseudogene;pseudo=true	NA	NA	NA	NA	NA	NA	NA	NA	NA
110495784	LOC110495784	heparan-sulfate 6-O-sulfotransferase 3-like	H6S3B_DANREHeparan-sulfate 6-O-sulfotransferase 3-B OS=Danio rerio OX=7955 GN=hs6st3b PE=1 SV=1	78.6381	-3.50878	0.52599	-6.67081	2.54e-11	1.67e-08	ID=gene33310;Dbxref=GeneID:110495784;Name=LOC110495784;gbkey=Gene;gene=LOC110495784;gene_biotype=protein_coding	25552	2	F:GO:0008146; C:GO:0016021	F:sulfotransferase activity; C:integral component of membrane	no IPS match	no IPS match	no IPS match
110525358	LOC110525358	aldehyde dehydrogenase family 3 member B1-like isoform X2	AL3B1_HUMANAldehyde dehydrogenase family 3 member B1 OS=Homo sapiens OX=9606 GN=ALDH3B1 PE=1 SV=1	67.6875	-3.62787	0.8543	-4.24661	2.17e-05	0.00305158	ID=gene10098;Dbxref=GeneID:110525358;Name=LOC110525358;gbkey=Gene;gene=LOC110525358;gene_biotype=protein_coding	11741	10	P:GO:0006081; C:GO:0016020; F:GO:0016620; C:GO:0031982; C:GO:0043229; P:GO:0044248; C:GO:0044444; P:GO:0050896; P:GO:0055114; P:GO:1901575	P:cellular aldehyde metabolic process; C:membrane; F:oxidoreductase activity, acting on the aldehyde or oxo group of donors, NAD or NADP as acceptor; C:vesicle; C:intracellular organelle; P:cellular catabolic process; C:cytoplasmic part; P:response to stimulus; P:oxidation-reduction process; P:organic substance catabolic process	F:GO:0016491; F:GO:0016620; P:GO:0055114	IPR015590 (PFAM); IPR016163 (G3DSA:3.40.309.GENE3D); PTHR43570:SF7 (PANTHER); PTHR43570 (PANTHER); IPR016161 (SUPERFAMILY)	F:oxidoreductase activity; F:oxidoreductase activity, acting on the aldehyde or oxo group of donors, NAD or NADP as acceptor; P:oxidation-reduction process
110520041	lncRNA	lncRNA	NA	11.8948	-3.75065	0.879028	-4.26681	1.98e-05	0.00289983	ID=gene5285;Dbxref=GeneID:110520041;Name=LOC110520041;gbkey=Gene;gene=LOC110520041;gene_biotype=lncRNA	NA	NA	NA	NA	NA	NA	NA	NA	NA
110491793	LOC110491793	pro-neuregulin-3, membrane-bound isoform-like	TYW2_DANREtRNA wybutosine-synthesizing protein 2 homolog OS=Danio rerio OX=7955 GN=trmt12 PE=2 SV=1	40.99	-3.86013	1.06348	-3.62973	0.000283723	0.0239357	ID=gene29446;Dbxref=GeneID:110491793;Name=LOC110491793;gbkey=Gene;gene=LOC110491793;gene_biotype=protein_coding	446907	2	P:GO:0008033; F:GO:0016740	P:tRNA processing; F:transferase activity	no GO terms	IPR000477 (PFAM); G3DSA:3.10.10.10 (GENE3D); IPR041373 (PFAM); G3DSA:3.30.70.270 (GENE3D); PF13975 (PFAM); G3DSA:3.30.70.270 (GENE3D); IPR021109 (G3DSA:2.40.70.GENE3D); G3DSA:3.10.20.370 (GENE3D); PTHR24559:SF247 (PANTHER); PTHR24559 (PANTHER); IPR000477 (PROSITE_PROFILES); cd09274 (CDD); cd01647 (CDD); cd00303 (CDD); IPR021109 (SUPERFAMILY); SSF56672 (SUPERFAMILY)	no GO terms
110506919	LOC110506919	guanylyl cyclase-activating protein 2-like	NA	20.0035	-4.29268	1.20568	-3.56038	0.000370324	0.0295529	ID=gene43356;Dbxref=GeneID:110506919;Name=LOC110506919;gbkey=Gene;gene=LOC110506919;gene_biotype=protein_coding	NA	NA	NA	NA	NA	NA	NA	NA	NA
110526357	LOC110526357	CUGBP Elav-like family member 3-B	CELF4_DANRECUGBP Elav-like family member 4 OS=Danio rerio OX=7955 GN=celf4 PE=2 SV=1	10.1266	-4.57521	1.10375	-4.14517	3.4e-05	0.00434045	ID=gene11171;Dbxref=GeneID:110526357;Name=LOC110526357;gbkey=Gene;gene=LOC110526357;gene_biotype=protein_coding;partial=true	150018	15	P:GO:0000381; P:GO:0001889; F:GO:0003730; C:GO:0005634; P:GO:0006376; P:GO:0007368; P:GO:0016477; C:GO:0045495; P:GO:0048026; P:GO:0048588; P:GO:0061014; P:GO:0061031; P:GO:0061113; P:GO:1990402; C:GO:1990904	P:regulation of alternative mRNA splicing, via spliceosome; P:liver development; F:mRNA 3'-UTR binding; C:nucleus; P:mRNA splice site selection; P:determination of left/right symmetry; P:cell migration; C:pole plasm; P:positive regulation of mRNA splicing, via spliceosome; P:developmental cell growth; P:positive regulation of mRNA catabolic process; P:endodermal digestive tract morphogenesis; P:p…	no IPS match	no IPS match	no IPS match
110510485	LOC110510485	C-X-C motif chemokine 13-like		8.30371	-4.86715	1.41184	-3.44737	0.000566069	0.040051	ID=gene46683;Dbxref=GeneID:110510485;Name=LOC110510485;gbkey=Gene;gene=LOC110510485;gene_biotype=protein_coding	3852	NA			no IPS match	no IPS match	no IPS match
110532131	pseudogene	pseudogene	NA	20.2689	-5.14415	1.312	-3.92084	8.82e-05	0.00937245	ID=gene541;Dbxref=GeneID:110532131;Name=LOC110532131;gbkey=Gene;gene=LOC110532131;gene_biotype=pseudogene;pseudo=true	NA	NA	NA	NA	NA	NA	NA	NA	NA
100142633	cyp2k4	cytochrome P450 2K4	CP2K4_ONCMYCytochrome P450 2K4 OS=Oncorhynchus mykiss OX=8022 GN=cyp2k4 PE=2 SV=1	6.48854	-5.263	1.49733	-3.51493	0.000439875	0.0333235	ID=gene48135;Dbxref=GeneID:100142633;Name=cyp2k4;description=cytochrome	9606	12	P:GO:0002933; F:GO:0005506; C:GO:0005789; P:GO:0006805; F:GO:0008395; F:GO:0020037; C:GO:0031090; P:GO:0042738; P:GO:0043390; P:GO:0048252; P:GO:0055114; F:GO:0070330	P:lipid hydroxylation; F:iron ion binding; C:endoplasmic reticulum membrane; P:xenobiotic metabolic process; F:steroid hydroxylase activity; F:heme binding; C:organelle membrane; P:exogenous drug catabolic process; P:aflatoxin B1 metabolic process; P:lauric acid metabolic process; P:oxidation-reduction process; F:aromatase activity	no IPS match	no IPS match	no IPS match	EC:1.14.14.1; EC:1.14.14	Unspecific monooxygenase; Acting on paired donors, with incorporation or reduction of molecular oxygen. The oxygen incorporated need not be derived from O(2)
110493059	LOC110493059	troponin T, fast skeletal muscle isoforms-like	TNNT3_COTJATroponin T, fast skeletal muscle isoforms OS=Coturnix japonica OX=93934 GN=TNNT3 PE=2 SV=4	7.88834	-6.2947	1.54243	-4.08103	4.48e-05	0.00551623	ID=gene2922;Dbxref=GeneID:110493059;Name=LOC110493059;gbkey=Gene;gene=LOC110493059;gene_biotype=protein_coding	15601	NA			no IPS match	no IPS match	no IPS match
110495515	LOC110495515	protein CREG1-like	CREG1_MOUSEProtein CREG1 OS=Mus musculus OX=10090 GN=Creg1 PE=1 SV=1	160.838	-9.92142	1.11368	-8.90871	5.16e-19	9.53e-16	ID=gene32971;Dbxref=GeneID:110495515;Name=LOC110495515;gbkey=Gene;gene=LOC110495515;gene_biotype=protein_coding	2081	1	F:GO:0048037	F:cofactor binding	F:GO:0048037	PF13883 (PFAM); IPR012349 (G3DSA:2.30.110.GENE3D); PTHR13343 (PANTHER); PTHR13343:SF17 (PANTHER)	F:cofactor binding

## Sheet: Res_7dpe_Up_GO_Terms
Tags	GO ID	GO Name	GO Category	FDR	P-Value	Nr Test	Nr Reference	Non Annot Test	Non Annot Reference
[OVER]	GO:0006955	immune response	BIOLOGICAL_PROCESS	1.68952e-18	8.09155e-23	77	2386	260	35603
[OVER]	GO:0098542	defense response to other organism	BIOLOGICAL_PROCESS	4.21579e-15	4.03811e-19	50	1201	287	36788
[OVER]	GO:0051707	response to other organism	BIOLOGICAL_PROCESS	5.22218e-15	1.21809e-18	59	1718	278	36271
[OVER]	GO:0009607	response to biotic stimulus	BIOLOGICAL_PROCESS	5.22218e-15	8.29836e-19	60	1760	277	36229
[OVER]	GO:0043207	response to external biotic stimulus	BIOLOGICAL_PROCESS	5.22218e-15	1.25052e-18	59	1719	278	36270
[OVER]	GO:0006952	defense response	BIOLOGICAL_PROCESS	2.15432e-13	6.19058e-17	60	1936	277	36053
[OVER]	GO:0002376	immune system process	BIOLOGICAL_PROCESS	1.2881e-12	5.41695e-16	101	4957	236	33032
[OVER]	GO:0071346	cellular response to interferon-gamma	BIOLOGICAL_PROCESS	1.2881e-12	4.51072e-16	20	167	317	37822
[OVER]	GO:0008009	chemokine activity	MOLECULAR_FUNCTION	1.2881e-12	5.55217e-16	12	27	325	37962
[OVER]	GO:0005125	cytokine activity	MOLECULAR_FUNCTION	3.04107e-12	1.45645e-15	17	109	320	37880
[OVER]	GO:0045087	innate immune response	BIOLOGICAL_PROCESS	6.3132e-12	3.32592e-15	39	928	298	37061
[OVER]	GO:0034341	response to interferon-gamma	BIOLOGICAL_PROCESS	7.49881e-12	4.30966e-15	20	190	317	37799
[OVER]	GO:0060333	interferon-gamma-mediated signaling pathway	BIOLOGICAL_PROCESS	8.48454e-12	5.28252e-15	15	79	322	37910
[OVER]	GO:0042379	chemokine receptor binding	MOLECULAR_FUNCTION	1.37447e-11	9.21577e-15	12	36	325	37953
[OVER]	GO:0002831	regulation of response to biotic stimulus	BIOLOGICAL_PROCESS	3.51281e-10	2.52357e-13	29	581	308	37408
[OVER]	GO:0034097	response to cytokine	BIOLOGICAL_PROCESS	5.34851e-10	4.09847e-13	44	1367	293	36622
[OVER]	GO:0005126	cytokine receptor binding	MOLECULAR_FUNCTION	4.63591e-09	3.98149e-12	20	282	317	37707
[OVER]	GO:0007259	receptor signaling pathway via JAK-STAT	BIOLOGICAL_PROCESS	4.63591e-09	3.99647e-12	15	131	322	37858
[OVER]	GO:0060330	regulation of response to interferon-gamma	BIOLOGICAL_PROCESS	4.80589e-09	4.60334e-12	10	34	327	37955
[OVER]	GO:0060334	regulation of interferon-gamma-mediated signaling pathway	BIOLOGICAL_PROCESS	4.80589e-09	4.60334e-12	10	34	327	37955
[OVER]	GO:0097696	receptor signaling pathway via STAT	BIOLOGICAL_PROCESS	6.49322e-09	6.53054e-12	15	136	322	37853
[OVER]	GO:0071345	cellular response to cytokine stimulus	BIOLOGICAL_PROCESS	1.17844e-08	1.24165e-11	39	1221	298	36768
[OVER]	GO:0019221	cytokine-mediated signaling pathway	BIOLOGICAL_PROCESS	1.05064e-07	1.15731e-10	26	608	311	37381
[OVER]	GO:0050776	regulation of immune response	BIOLOGICAL_PROCESS	1.13045e-07	1.29937e-10	39	1326	298	36663
[OVER]	GO:0009605	response to external stimulus	BIOLOGICAL_PROCESS	1.84861e-07	2.21337e-10	83	4590	254	33399
[OVER]	GO:0003950	NAD+ ADP-ribosyltransferase activity	MOLECULAR_FUNCTION	3.42054e-07	4.2593e-10	9	40	328	37949
[OVER]	GO:0043900	regulation of multi-organism process	BIOLOGICAL_PROCESS	4.24871e-07	5.49402e-10	32	978	305	37011
[OVER]	GO:0045088	regulation of innate immune response	BIOLOGICAL_PROCESS	5.97324e-07	8.16817e-10	23	522	314	37467
[OVER]	GO:0070212	protein poly-ADP-ribosylation	BIOLOGICAL_PROCESS	5.97324e-07	8.29617e-10	7	16	330	37973
[OVER]	GO:0009617	response to bacterium	BIOLOGICAL_PROCESS	5.99387e-07	8.61189e-10	29	829	308	37160
[OVER]	GO:1904893	negative regulation of receptor signaling pathway via STAT	BIOLOGICAL_PROCESS	1.04147e-06	1.59612e-09	8	31	329	37958
[OVER]	GO:0046426	negative regulation of receptor signaling pathway via JAK-STAT	BIOLOGICAL_PROCESS	1.04147e-06	1.59612e-09	8	31	329	37958
[OVER]	GO:0016763	transferase activity, transferring pentosyl groups	MOLECULAR_FUNCTION	1.26764e-06	2.00346e-09	12	118	325	37871
[OVER]	GO:0031347	regulation of defense response	BIOLOGICAL_PROCESS	2.51984e-06	4.22386e-09	29	892	308	37097
[OVER]	GO:0060759	regulation of response to cytokine stimulus	BIOLOGICAL_PROCESS	2.51984e-06	4.14796e-09	14	189	323	37800
[OVER]	GO:0046425	regulation of receptor signaling pathway via JAK-STAT	BIOLOGICAL_PROCESS	2.59127e-06	4.46771e-09	11	100	326	37889
[OVER]	GO:1904892	regulation of receptor signaling pathway via STAT	BIOLOGICAL_PROCESS	4.0276e-06	7.13704e-09	11	105	326	37884
[OVER]	GO:0051704	multi-organism process	BIOLOGICAL_PROCESS	7.1715e-06	1.30516e-08	64	3425	273	34564
[OVER]	GO:0070403	NAD+ binding	MOLECULAR_FUNCTION	8.96997e-06	1.67543e-08	7	27	330	37962
[OVER]	GO:0001959	regulation of cytokine-mediated signaling pathway	BIOLOGICAL_PROCESS	1.16706e-05	2.23575e-08	13	182	324	37807
[OVER]	GO:0042509	regulation of tyrosine phosphorylation of STAT protein	BIOLOGICAL_PROCESS	1.85742e-05	3.7362e-08	8	49	329	37940
[OVER]	GO:0007260	tyrosine phosphorylation of STAT protein	BIOLOGICAL_PROCESS	1.85742e-05	3.7362e-08	8	49	329	37940
[OVER]	GO:0034340	response to type I interferon	BIOLOGICAL_PROCESS	4.25853e-05	8.76997e-08	9	79	328	37910
[OVER]	GO:0009435	NAD biosynthetic process	BIOLOGICAL_PROCESS	6.17297e-05	1.30082e-07	7	38	330	37951
[OVER]	GO:0002682	regulation of immune system process	BIOLOGICAL_PROCESS	7.29526e-05	1.57225e-07	47	2318	290	35671
[OVER]	GO:0019359	nicotinamide nucleotide biosynthetic process	BIOLOGICAL_PROCESS	0.00012516	2.75737e-07	7	43	330	37946
[OVER]	GO:0006471	protein ADP-ribosylation	BIOLOGICAL_PROCESS	0.000160439	3.68826e-07	8	68	329	37921
[OVER]	GO:0019363	pyridine nucleotide biosynthetic process	BIOLOGICAL_PROCESS	0.000160439	3.63799e-07	7	45	330	37944
[OVER]	GO:0070887	cellular response to chemical stimulus	BIOLOGICAL_PROCESS	0.000198467	4.65751e-07	80	5175	257	32814
[OVER]	GO:0046496	nicotinamide nucleotide metabolic process	BIOLOGICAL_PROCESS	0.000225294	5.39496e-07	7	48	330	37941
[OVER]	GO:0048018	receptor ligand activity	MOLECULAR_FUNCTION	0.000278019	6.79882e-07	17	435	320	37554
[OVER]	GO:0019362	pyridine nucleotide metabolic process	BIOLOGICAL_PROCESS	0.000278019	6.92385e-07	7	50	330	37939
[OVER]	GO:0030546	signaling receptor activator activity	MOLECULAR_FUNCTION	0.00031147	7.90609e-07	17	440	320	37549
[OVER]	GO:0072525	pyridine-containing compound biosynthetic process	BIOLOGICAL_PROCESS	0.000340294	8.80071e-07	7	52	330	37937
[OVER]	GO:0009615	response to virus	BIOLOGICAL_PROCESS	0.00034416	9.06552e-07	15	346	322	37643
[OVER]	GO:0042532	negative regulation of tyrosine phosphorylation of STAT protein	BIOLOGICAL_PROCESS	0.000344871	9.24943e-07	5	16	332	37973
[OVER]	GO:0060760	positive regulation of response to cytokine stimulus	BIOLOGICAL_PROCESS	0.000362228	9.88839e-07	7	53	330	37936
[OVER]	GO:0030545	receptor regulator activity	MOLECULAR_FUNCTION	0.000524471	1.45686e-06	17	461	320	37528
[OVER]	GO:0001672	regulation of chromatin assembly or disassembly	BIOLOGICAL_PROCESS	0.000642329	1.84577e-06	4	7	333	37982
[OVER]	GO:0010847	regulation of chromatin assembly	BIOLOGICAL_PROCESS	0.000642329	1.84577e-06	4	7	333	37982
[OVER]	GO:0034356	NAD biosynthesis via nicotinamide riboside salvage pathway	BIOLOGICAL_PROCESS	0.000647131	1.89056e-06	5	19	332	37970
[OVER]	GO:0032101	regulation of response to external stimulus	BIOLOGICAL_PROCESS	0.000698272	2.10686e-06	33	1489	304	36500
[OVER]	GO:0080134	regulation of response to stress	BIOLOGICAL_PROCESS	0.000698272	2.08933e-06	40	2003	297	35986
[OVER]	GO:0072524	pyridine-containing compound metabolic process	BIOLOGICAL_PROCESS	0.00076252	2.33723e-06	7	61	330	37928
[OVER]	GO:2001186	negative regulation of CD8-positive, alpha-beta T cell activation	BIOLOGICAL_PROCESS	0.000860194	2.67781e-06	3	1	334	37988
[OVER]	GO:0042742	defense response to bacterium	BIOLOGICAL_PROCESS	0.00088881	2.80946e-06	12	240	325	37749
[OVER]	GO:0070213	protein auto-ADP-ribosylation	BIOLOGICAL_PROCESS	0.00109508	3.51392e-06	5	22	332	37967
[OVER]	GO:0002683	negative regulation of immune system process	BIOLOGICAL_PROCESS	0.00118836	3.87015e-06	19	610	318	37379
[OVER]	GO:1900045	negative regulation of protein K63-linked ubiquitination	BIOLOGICAL_PROCESS	0.00165925	5.48314e-06	4	10	333	37979
[OVER]	GO:0006733	oxidoreduction coenzyme metabolic process	BIOLOGICAL_PROCESS	0.00266767	8.94334e-06	7	76	330	37913
[OVER]	GO:0001816	cytokine production	BIOLOGICAL_PROCESS	0.00282417	9.60328e-06	26	1104	311	36885
[OVER]	GO:0001961	positive regulation of cytokine-mediated signaling pathway	BIOLOGICAL_PROCESS	0.00287463	9.91253e-06	6	50	331	37939
[OVER]	GO:0006950	response to stress	BIOLOGICAL_PROCESS	0.00311753	1.08994e-05	85	6087	252	31902
[OVER]	GO:0071353	cellular response to interleukin-4	BIOLOGICAL_PROCESS	0.0032492	1.15154e-05	5	29	332	37960
[OVER]	GO:0070670	response to interleukin-4	BIOLOGICAL_PROCESS	0.00491473	1.76535e-05	5	32	332	37957
[OVER]	GO:1902914	regulation of protein polyubiquitination	BIOLOGICAL_PROCESS	0.00554485	2.01824e-05	5	33	332	37956
[OVER]	GO:1902915	negative regulation of protein polyubiquitination	BIOLOGICAL_PROCESS	0.00556059	2.0506e-05	4	15	333	37974
[OVER]	GO:0032496	response to lipopolysaccharide	BIOLOGICAL_PROCESS	0.00668107	2.4958e-05	15	461	322	37528
[OVER]	GO:0002832	negative regulation of response to biotic stimulus	BIOLOGICAL_PROCESS	0.00751733	2.8442e-05	7	92	330	37897
[OVER]	GO:0042221	response to chemical	BIOLOGICAL_PROCESS	0.00801344	3.07028e-05	97	7417	240	30572
[OVER]	GO:0071310	cellular response to organic substance	BIOLOGICAL_PROCESS	0.00822059	3.18902e-05	64	4317	273	33672
[OVER]	GO:0060337	type I interferon signaling pathway	BIOLOGICAL_PROCESS	0.00919324	3.61037e-05	6	64	331	37925
[OVER]	GO:0001817	regulation of cytokine production	BIOLOGICAL_PROCESS	0.00945234	3.75739e-05	23	988	314	37001
[OVER]	GO:0051287	NAD binding	MOLECULAR_FUNCTION	0.00971774	3.90943e-05	7	97	330	37892
[OVER]	GO:0010033	response to organic substance	BIOLOGICAL_PROCESS	0.0108097	4.40051e-05	75	5376	262	32613
[OVER]	GO:0071357	cellular response to type I interferon	BIOLOGICAL_PROCESS	0.011132	4.585e-05	6	67	331	37922
[OVER]	GO:0048147	negative regulation of fibroblast proliferation	BIOLOGICAL_PROCESS	0.0148816	6.20066e-05	6	71	331	37918
[OVER]	GO:1900044	regulation of protein K63-linked ubiquitination	BIOLOGICAL_PROCESS	0.0150605	6.41945e-05	4	21	333	37968
[OVER]	GO:2001185	regulation of CD8-positive, alpha-beta T cell activation	BIOLOGICAL_PROCESS	0.0150605	6.41945e-05	4	21	333	37968
[OVER]	GO:0043901	negative regulation of multi-organism process	BIOLOGICAL_PROCESS	0.0164965	7.11055e-05	11	285	326	37704
[OVER]	GO:0005151	interleukin-1, type II receptor binding	MOLECULAR_FUNCTION	0.0167669	7.70892e-05	2	0	335	37989
[OVER]	GO:0043377	negative regulation of CD8-positive, alpha-beta T cell differentiation	BIOLOGICAL_PROCESS	0.0167669	7.70892e-05	2	0	335	37989
[OVER]	GO:0002237	response to molecule of bacterial origin	BIOLOGICAL_PROCESS	0.0167669	7.54244e-05	15	510	322	37479
[OVER]	GO:1905402	regulation of activated CD8-positive, alpha-beta T cell apoptotic process	BIOLOGICAL_PROCESS	0.0167669	7.70892e-05	2	0	335	37989
[OVER]	GO:1905397	activated CD8-positive, alpha-beta T cell apoptotic process	BIOLOGICAL_PROCESS	0.0167669	7.70892e-05	2	0	335	37989
[OVER]	GO:0140289	protein mono-ADP-ribosylation	BIOLOGICAL_PROCESS	0.0167669	7.53419e-05	4	22	333	37967
[OVER]	GO:0050732	negative regulation of peptidyl-tyrosine phosphorylation	BIOLOGICAL_PROCESS	0.019001	8.82707e-05	6	76	331	37913
[OVER]	GO:0050778	positive regulation of immune response	BIOLOGICAL_PROCESS	0.0206378	9.68631e-05	23	1054	314	36935
[OVER]	GO:0001818	negative regulation of cytokine production	BIOLOGICAL_PROCESS	0.0211902	0.000100471	13	406	324	37583
[OVER]	GO:0050707	regulation of cytokine secretion	BIOLOGICAL_PROCESS	0.0257041	0.000123104	11	304	326	37685
[OVER]	GO:0050663	cytokine secretion	BIOLOGICAL_PROCESS	0.0259862	0.0001257	12	359	325	37630
[OVER]	GO:1990404	protein ADP-ribosylase activity	MOLECULAR_FUNCTION	0.0274989	0.000134334	4	26	333	37963
[OVER]	GO:0001664	G protein-coupled receptor binding	MOLECULAR_FUNCTION	0.0288523	0.000142327	12	364	325	37625
[OVER]	GO:0051607	defense response to virus	BIOLOGICAL_PROCESS	0.0343616	0.000174441	10	264	327	37725
[OVER]	GO:0045824	negative regulation of innate immune response	BIOLOGICAL_PROCESS	0.0343616	0.000173105	5	54	332	37935
[OVER]	GO:0070530	K63-linked polyubiquitin modification-dependent protein binding	MOLECULAR_FUNCTION	0.0343616	0.000173844	4	28	333	37961
[OVER]	GO:1902216	positive regulation of interleukin-4-mediated signaling pathway	BIOLOGICAL_PROCESS	0.0352252	0.000180512	3	10	334	37979
[OVER]	GO:0032606	type I interferon production	BIOLOGICAL_PROCESS	0.0368158	0.000190426	10	267	327	37722
[OVER]	GO:0009165	nucleotide biosynthetic process	BIOLOGICAL_PROCESS	0.0399956	0.000208789	12	380	325	37609
[OVER]	GO:0006423	cysteinyl-tRNA aminoacylation	BIOLOGICAL_PROCESS	0.0424843	0.00022992	2	1	335	37988
[OVER]	GO:0004817	cysteine-tRNA ligase activity	MOLECULAR_FUNCTION	0.0424843	0.00022992	2	1	335	37988
[OVER]	GO:2000562	negative regulation of CD4-positive, alpha-beta T cell proliferation	BIOLOGICAL_PROCESS	0.0424843	0.00022992	2	1	335	37988
[OVER]	GO:1902214	regulation of interleukin-4-mediated signaling pathway	BIOLOGICAL_PROCESS	0.0424843	0.000228247	3	11	334	37978
[OVER]	GO:1901293	nucleoside phosphate biosynthetic process	BIOLOGICAL_PROCESS	0.0459581	0.00025092	12	388	325	37601

## Sheet: Res_Intestine_21dpe_DEGs
GeneID	gene	product	Blast.Description	baseMean	log2FoldChange	lfcSE	stat	pvalue	padj	SeqName	Length	X.GO	GO.IDs	GO.Names	InterPro.GO.IDs	InterPro.IDs	InterPro.GO.Names	Enzyme.Codes	Enzyme.Names
110496949	LOC110496949	interleukin-6-like	IL6_ONCMYInterleukin-6 OS=Oncorhynchus mykiss OX=8022 GN=il6 PE=2 SV=1	427.707	12.7974	1.15687	11.0621	1.92e-28	1.43e-26	ID=gene34157;Dbxref=GeneID:110496949;Name=LOC110496949;gbkey=Gene;gene=LOC110496949;gene_biotype=protein_coding	2724	19	F:GO:0005125; F:GO:0005138; C:GO:0005615; C:GO:0005896; P:GO:0006953; F:GO:0008083; P:GO:0010469; P:GO:0010628; P:GO:0010629; P:GO:0033141; P:GO:0040007; P:GO:0042531; P:GO:0042976; P:GO:0045089; P:GO:0061517; P:GO:0071222; P:GO:0071347; P:GO:0071354; P:GO:1902615	F:cytokine activity; F:interleukin-6 receptor binding; C:extracellular space; C:interleukin-6 receptor complex; P:acute-phase response; F:growth factor activity; P:regulation of signaling receptor activity; P:positive regulation of gene expression; P:negative regulation of gene expression; P:positive regulation of peptidyl-serine phosphorylation of STAT protein; P:growth; P:positive regulation of…
110536607	lncRNA	lncRNA	---NA---	220.614	11.842	1.17103	10.1125	4.86e-24	2.55e-22	ID=gene19381;Dbxref=GeneID:110536607;Name=LOC110536607;gbkey=Gene;gene=LOC110536607;gene_biotype=lncRNA	1968	NA			no GO terms	mobidb-lite (MOBIDB_LITE); PTHR23304:SF134 (PANTHER); PTHR23304 (PANTHER)	no GO terms
110529575	LOC110529575	gap junction Cx32.2 protein-like	CX32_MICUNGap junction Cx32.2 protein OS=Micropogonias undulatus OX=29154 PE=2 SV=2	9086.58	11.7797	0.600156	19.6278	8.96e-86	1.91e-82	ID=gene14061;Dbxref=GeneID:110529575;Name=LOC110529575;gbkey=Gene;gene=LOC110529575;gene_biotype=protein_coding	7782	2	C:GO:0005922; P:GO:0007154	C:connexin complex; P:cell communication	C:GO:0005922; P:GO:0007154	IPR000500 (PRINTS); IPR019570 (SMART); IPR013092 (SMART); IPR038359 (G3DSA:1.20.1440.GENE3D); IPR013092 (PFAM); IPR000500 (PANTHER); PTHR11984:SF14 (PANTHER)	C:connexin complex; P:cell communication
101268935	cxcl13	chemokine CXCL13 precursor	C-X-C motif chemokine 13-like	493.025	11.6702	1.20217	9.70757	2.8e-22	1.3e-20	ID=gene20643;Dbxref=GeneID:101268935;Name=cxcl13;description=chemokine	1124	3	C:GO:0005576; P:GO:0006955; F:GO:0008009	C:extracellular region; P:immune response; F:chemokine activity	C:GO:0005576; P:GO:0006955; F:GO:0008009	G3DSA:2.40.50.40 (GENE3D); IPR036048 (SUPERFAMILY)	C:extracellular region; P:immune response; F:chemokine activity
110529577	LOC110529577	gap junction Cx32.2 protein-like	CX32_DANREGap junction Cx32.2 protein OS=Danio rerio OX=7955 GN=cx32.2 PE=2 SV=4	11852.9	11.3358	0.438291	25.8637	1.71e-147	5.81e-143	ID=gene14062;Dbxref=GeneID:110529577;Name=LOC110529577;gbkey=Gene;gene=LOC110529577;gene_biotype=protein_coding	3127	2	C:GO:0005922; P:GO:0007154	C:connexin complex; P:cell communication	C:GO:0005922; P:GO:0007154	IPR000500 (PRINTS); IPR013092 (SMART); IPR019570 (SMART); IPR038359 (G3DSA:1.20.1440.GENE3D); IPR013092 (PFAM); IPR000500 (PANTHER); PTHR11984:SF14 (PANTHER)	C:connexin complex; P:cell communication
100136775	LOC100136775	pentraxin isoform X1	SAMP_SALSASerum amyloid P-component (Fragment) OS=Salmo salar OX=8030 PE=1 SV=1	3983.16	11.318	0.573307	19.7416	9.48e-87	2.15e-83	ID=gene39254;Dbxref=GeneID:100136775;Name=LOC100136775;description=pentraxin;end_range=6695474,.;gbkey=Gene;gene=LOC100136775;gene_biotype=protein_coding;partial=true	3112	7	F:GO:0001864; C:GO:0005615; F:GO:0030246; P:GO:0032496; F:GO:0042802; F:GO:0046872; P:GO:0051260	F:pentraxin binding; C:extracellular space; F:carbohydrate binding; P:response to lipopolysaccharide; F:identical protein binding; F:metal ion binding; P:protein homooligomerization
100653444	LOC100653444	hepcidin-like	HEPC_ONCMYHepcidin (Fragment) OS=Oncorhynchus mykiss OX=8022 GN=hamp PE=2 SV=1	239.023	11.2285	1.13185	9.92048	3.39e-23	1.68e-21	ID=gene2519;Dbxref=GeneID:100653444;Name=LOC100653444;gbkey=Gene;gene=LOC100653444;gene_biotype=protein_coding	1216	2	C:GO:0005576; P:GO:0006879	C:extracellular region; P:cellular iron ion homeostasis	no IPS match	no IPS match	no IPS match
110490701	LOC110490701	complement C1q tumor necrosis factor-related protein 3-like	CAPR2_DANRECaprin-2 OS=Danio rerio OX=7955 GN=caprin2 PE=1 SV=1	125.915	11.0348	1.08578	10.163	2.9e-24	1.55e-22	ID=gene28689;Dbxref=GeneID:110490701;Name=LOC110490701;gbkey=Gene;gene=LOC110490701;gene_biotype=protein_coding	2408	1	F:GO:0005515	F:protein binding	F:GO:0005515	IPR001073 (PRINTS); IPR001073 (SMART); IPR008983 (G3DSA:2.60.120.GENE3D); IPR001073 (PFAM); PTHR22923:SF68 (PANTHER); PTHR22923 (PANTHER); IPR001073 (PROSITE_PROFILES); IPR008983 (SUPERFAMILY)	F:protein binding
100136689	il-6	interleukin-6 precursor	IL6_ONCMYInterleukin-6 OS=Oncorhynchus mykiss OX=8022 GN=il6 PE=2 SV=1	112.267	10.8547	1.15017	9.43746	3.82e-21	1.58e-19	ID=gene25622;Dbxref=GeneID:100136689;Name=il-6;description=interleukin-6;gbkey=Gene;gene=il-6;gene_biotype=protein_coding;gene_synonym=il6	2414	19	F:GO:0005125; F:GO:0005138; C:GO:0005615; C:GO:0005896; P:GO:0006953; F:GO:0008083; P:GO:0010469; P:GO:0010628; P:GO:0010629; P:GO:0033141; P:GO:0040007; P:GO:0042531; P:GO:0042976; P:GO:0045089; P:GO:0061517; P:GO:0071222; P:GO:0071347; P:GO:0071354; P:GO:1902615	F:cytokine activity; F:interleukin-6 receptor binding; C:extracellular space; C:interleukin-6 receptor complex; P:acute-phase response; F:growth factor activity; P:regulation of signaling receptor activity; P:positive regulation of gene expression; P:negative regulation of gene expression; P:positive regulation of peptidyl-serine phosphorylation of STAT protein; P:growth; P:positive regulation of…
110499048	LOC110499048	tumor necrosis factor receptor superfamily member 13B-like	tumor necrosis factor receptor superfamily member 13B-like	181.815	10.8308	1.17588	9.21079	3.24e-20	1.23e-18	ID=gene36285;Dbxref=GeneID:110499048;Name=LOC110499048;gbkey=Gene;gene=LOC110499048;gene_biotype=protein_coding	8660	1	C:GO:0005887	C:integral component of plasma membrane	no GO terms	mobidb-lite (MOBIDB_LITE); mobidb-lite (MOBIDB_LITE)	no GO terms
110490829	LOC110490829	C-C chemokine receptor type 3-like	CXR32_DANREC-X-C chemokine receptor type 3-2 OS=Danio rerio OX=7955 GN=cxcr3.2 PE=2 SV=2	839.202	10.4957	0.890734	11.7832	4.76e-32	4.59e-30	ID=gene27654;Dbxref=GeneID:110490829;Name=LOC110490829;gbkey=Gene;gene=LOC110490829;gene_biotype=protein_coding	1801	4	F:GO:0004950; P:GO:0006935; P:GO:0007186; C:GO:0016021	F:chemokine receptor activity; P:chemotaxis; P:G protein-coupled receptor signaling pathway; C:integral component of membrane	F:GO:0004930; F:GO:0004950; P:GO:0006935; P:GO:0007186; C:GO:0016021	IPR000276 (PRINTS); IPR000355 (PRINTS); IPR000276 (PFAM); G3DSA:1.20.1070.10 (GENE3D); PTHR10489:SF922 (PANTHER); PTHR10489 (PANTHER); IPR017452 (PROSITE_PROFILES); SSF81321 (SUPERFAMILY)	F:G protein-coupled receptor activity; F:chemokine receptor activity; P:chemotaxis; P:G protein-coupled receptor signaling pathway; C:integral component of membrane
100136835	il10	interleukin-10 precursor	interleukin-10 precursor	83.4928	10.4447	1.16619	8.95623	3.36e-19	1.17e-17	ID=gene13652;Dbxref=GeneID:100136835;Name=il10;description=interleukin	3899	2	C:GO:0016020; P:GO:0055085	C:membrane; P:transmembrane transport	C:GO:0016020; P:GO:0055085	IPR000515 (PROSITE_PROFILES)	C:membrane; P:transmembrane transport
110494122	LOC110494122	C-C motif chemokine 4 homolog	C-C motif chemokine 4 homolog	419.16	10.3597	0.860733	12.0359	2.3e-33	2.43e-31	ID=gene3032;Dbxref=GeneID:110494122;Name=LOC110494122;gbkey=Gene;gene=LOC110494122;gene_biotype=protein_coding	1574	4	C:GO:0005576; P:GO:0006955; F:GO:0008009; P:GO:0060326	C:extracellular region; P:immune response; F:chemokine activity; P:cell chemotaxis	no IPS match	no IPS match	no IPS match
110508265	LOC110508265	macrophage mannose receptor 1-like	ISP2_OSMMOType-2 ice-structuring protein OS=Osmerus mordax OX=8014 PE=1 SV=1	16229.5	9.93384	0.510268	19.4679	2.06e-84	3.89e-81	ID=gene45512;Dbxref=GeneID:110508265;Name=LOC110508265;gbkey=Gene;gene=LOC110508265;gene_biotype=protein_coding;partial=true	52572	NA			no GO terms	mobidb-lite (MOBIDB_LITE); mobidb-lite (MOBIDB_LITE); mobidb-lite (MOBIDB_LITE)	no GO terms
110491648	fgf21	fibroblast growth factor 21	fibroblast growth factor 21-like	340.28	9.91795	0.835662	11.8684	1.73e-32	1.73e-30	ID=gene29217;Dbxref=GeneID:110491648;Name=fgf21;gbkey=Gene;gene=fgf21;gene_biotype=protein_coding	5561	7	F:GO:0005104; C:GO:0005576; F:GO:0008083; P:GO:0008283; P:GO:0008543; P:GO:0010469; P:GO:0040007	F:fibroblast growth factor receptor binding; C:extracellular region; F:growth factor activity; P:cell population proliferation; P:fibroblast growth factor receptor signaling pathway; P:regulation of signaling receptor activity; P:growth
110536401	LOC110536401	interleukin-1 beta-like	IL1B_ONCMYInterleukin-1 beta OS=Oncorhynchus mykiss OX=8022 GN=il1b PE=2 SV=1	57.3813	9.91451	1.19459	8.29952	1.05e-16	2.83e-15	ID=gene20577;Dbxref=GeneID:110536401;Name=LOC110536401;gbkey=Gene;gene=LOC110536401;gene_biotype=protein_coding	3024	12	P:GO:0001934; P:GO:0002690; F:GO:0005178; C:GO:0005615; C:GO:0005773; P:GO:0006954; P:GO:0010628; C:GO:0031982; P:GO:0042098; P:GO:0043400; P:GO:0050766; P:GO:0051924	P:positive regulation of protein phosphorylation; P:positive regulation of leukocyte chemotaxis; F:integrin binding; C:extracellular space; C:vacuole; P:inflammatory response; P:positive regulation of gene expression; C:vesicle; P:T cell proliferation; P:cortisol secretion; P:positive regulation of phagocytosis; P:regulation of calcium ion transport	no GO terms	G3DSA:2.80.10.50 (GENE3D); IPR008996 (SUPERFAMILY)	no GO terms
110486757	Ig heavy chain V region-like		HV05_CARAUIg heavy chain V region 5A OS=Carassius auratus OX=7957 PE=4 SV=1	51.1159	9.72495	1.32509	7.33911	2.15e-13	4.06e-12	ID=gene24887;Dbxref=GeneID:110486757;Name=LOC110486757;gbkey=Gene;gene=LOC110486757;gene_biotype=V_segment	810	NA			no GO terms	IPR013106 (SMART); IPR013783 (G3DSA:2.60.40.GENE3D); IPR013106 (PFAM); PTHR23266:SF203 (PANTHER); PTHR23266 (PANTHER); IPR007110 (PROSITE_PROFILES); IPR036179 (SUPERFAMILY)	no GO terms
110523819	lncRNA	lncRNA		817.967	9.71942	0.757388	12.8328	1.07e-37	1.58e-35	ID=gene8632;Dbxref=GeneID:110523819;Name=LOC110523819;gbkey=Gene;gene=LOC110523819;gene_biotype=lncRNA	1527	NA			no GO terms	mobidb-lite (MOBIDB_LITE); mobidb-lite (MOBIDB_LITE); mobidb-lite (MOBIDB_LITE)	no GO terms
110538188	LOC110538188	hyaluronan synthase 1-like	HYAS1_XENLAHyaluronan synthase 1 OS=Xenopus laevis OX=8355 GN=has1 PE=1 SV=1	551.561	9.66211	0.919987	10.5024	8.42e-26	5.07e-24	ID=gene2084;Dbxref=GeneID:110538188;Name=LOC110538188;gbkey=Gene;gene=LOC110538188;gene_biotype=protein_coding	4586	2	P:GO:0030213; F:GO:0050501	P:hyaluronan biosynthetic process; F:hyaluronan synthase activity	P:GO:0030213; F:GO:0050501	PTHR22913 (PANTHER); IPR028385 (PTHR22913:PANTHER); IPR028385 (PTHR22913:PANTHER); PTHR22913 (PANTHER); IPR029044 (SUPERFAMILY)	P:hyaluronan biosynthetic process; F:hyaluronan synthase activity
110504551	LOC110504551	uncharacterized protein LOC110504551	interleukin-4/13b2 precursor	291.943	9.59689	0.782105	12.2706	1.3e-34	1.53e-32	ID=gene40997;Dbxref=GeneID:110504551;Name=LOC110504551;gbkey=Gene;gene=LOC110504551;gene_biotype=protein_coding	2685	NA			no IPS match	no IPS match	no IPS match
110504792	LOC110504792	gastrotropin-like	FA10A_DANREFatty acid-binding protein 10-A, liver basic OS=Danio rerio OX=7955 GN=fabp10a PE=1 SV=1	848.372	9.51051	0.548872	17.3274	2.92e-67	2.69e-64	ID=gene41252;Dbxref=GeneID:110504792;Name=LOC110504792;gbkey=Gene;gene=LOC110504792;gene_biotype=protein_coding	2930	NA			no IPS match	no IPS match	no IPS match
110494250	LOC110494250	putative fidgetin-like protein 2	FIGN_DANREFidgetin OS=Danio rerio OX=7955 GN=fign PE=2 SV=1	43.2969	9.48222	1.16712	8.12445	4.49e-16	1.14e-14	ID=gene31954;Dbxref=GeneID:110494250;Name=LOC110494250;gbkey=Gene;gene=LOC110494250;gene_biotype=protein_coding	12472	NA			no GO terms	mobidb-lite (MOBIDB_LITE); mobidb-lite (MOBIDB_LITE); mobidb-lite (MOBIDB_LITE); PTHR23074 (PANTHER); PTHR23074:SF33 (PANTHER)	no GO terms
110537206	LOC110537206	gamma-glutamyltransferase 5-like isoform X1	GGT5_RATGlutathione hydrolase 5 proenzyme OS=Rattus norvegicus OX=10116 GN=Ggt5 PE=2 SV=1	1057.13	9.44334	0.748052	12.6239	1.56e-36	2.07e-34	ID=gene21129;Dbxref=GeneID:110537206;Name=LOC110537206;gbkey=Gene;gene=LOC110537206;gene_biotype=protein_coding	9637	20	F:GO:0000048; F:GO:0002951; F:GO:0005515; P:GO:0006536; P:GO:0006631; P:GO:0006750; P:GO:0006751; P:GO:0006805; P:GO:0006954; P:GO:0006979; P:GO:0010243; P:GO:0019344; C:GO:0031226; P:GO:0031638; P:GO:0033993; F:GO:0036374; P:GO:0050789; P:GO:0051704; P:GO:1901700; P:GO:1901750	F:peptidyltransferase activity; F:leukotriene-C(4) hydrolase; F:protein binding; P:glutamate metabolic process; P:fatty acid metabolic process; P:glutathione biosynthetic process; P:glutathione catabolic process; P:xenobiotic metabolic process; P:inflammatory response; P:response to oxidative stress; P:response to organonitrogen compound; P:cysteine biosynthetic process; C:intrinsic component of …	no IPS match	no IPS match	no IPS match	EC:3.4.19; EC:2.3.2.12; EC:3.4.19.13	Acting on peptide bonds (peptidases); Peptidyltransferase; Glutathione hydrolase
110489224	LOC110489224	protein lin-28 homolog A-like	LN28A_DANREProtein lin-28 homolog A OS=Danio rerio OX=7955 GN=lin28a PE=1 SV=1	39.6716	9.35947	1.25148	7.47874	7.5e-14	1.49e-12	ID=gene2582;Dbxref=GeneID:110489224;Name=LOC110489224;gbkey=Gene;gene=LOC110489224;gene_biotype=protein_coding	17477	NA			no IPS match	no IPS match	no IPS match
110534935	LOC110534935	uncharacterized protein LOC110534935	putative RNA-directed DNA polymerase from transposon BS	38.6347	9.34274	1.2404	7.53204	5e-14	1.01e-12	ID=gene18513;Dbxref=GeneID:110534935;Name=LOC110534935;gbkey=Gene;gene=LOC110534935;gene_biotype=protein_coding	7420	NA			no GO terms	mobidb-lite (MOBIDB_LITE); mobidb-lite (MOBIDB_LITE); mobidb-lite (MOBIDB_LITE)	no GO terms
110530204	LOC110530204	cholesterol 7-alpha-monooxygenase-like	PTGIS_DANREProstacyclin synthase OS=Danio rerio OX=7955 GN=ptgis PE=1 SV=1	66.1527	9.29656	2.43806	3.81311	0.000137232	0.000622616	ID=gene14787;Dbxref=GeneID:110530204;Name=LOC110530204;gbkey=Gene;gene=LOC110530204;gene_biotype=protein_coding	4098	8	F:GO:0005506; P:GO:0006699; P:GO:0006707; F:GO:0008123; F:GO:0020037; P:GO:0042632; P:GO:0055114; P:GO:0071333	F:iron ion binding; P:bile acid biosynthetic process; P:cholesterol catabolic process; F:cholesterol 7-alpha-monooxygenase activity; F:heme binding; P:cholesterol homeostasis; P:oxidation-reduction process; P:cellular response to glucose stimulus	F:GO:0005506; P:GO:0006699; P:GO:0006707; F:GO:0008123; F:GO:0016705; F:GO:0020037; P:GO:0042632; P:GO:0055114; P:GO:0071333	IPR036396 (G3DSA:1.10.630.GENE3D); IPR001128 (PFAM); IPR030681 (PTHR24304:PANTHER); PTHR24304 (PANTHER); IPR036396 (SUPERFAMILY)	F:iron ion binding; P:bile acid biosynthetic process; P:cholesterol catabolic process; F:cholesterol 7-alpha-monooxygenase activity; F:oxidoreductase activity, acting on paired donors, with incorporation or reduction of molecular oxygen; F:heme binding; P:cholesterol homeostasis; P:oxidation-reduction process; P:cellular response to glucose stimulus
110487909	LOC110487909	twist-related protein-like	PTF1A_DANREPancreas transcription factor 1 subunit alpha OS=Danio rerio OX=7955 GN=ptf1a PE=2 SV=1	35.1106	9.18306	2.16383	4.24389	2.2e-05	0.000118226	ID=gene25612;Dbxref=GeneID:110487909;Name=LOC110487909;gbkey=Gene;gene=LOC110487909;gene_biotype=protein_coding	2386	1	F:GO:0046983	F:protein dimerization activity	F:GO:0046983	IPR011598 (SMART); IPR011598 (PFAM); IPR036638 (G3DSA:4.10.280.GENE3D); mobidb-lite (MOBIDB_LITE); mobidb-lite (MOBIDB_LITE); PTHR23349 (PANTHER); IPR015789 (PTHR23349:PANTHER); IPR011598 (PROSITE_PROFILES); IPR011598 (CDD); IPR036638 (SUPERFAMILY)	F:protein dimerization activity
110500742	LOC110500742	uncharacterized protein LOC110500742 isoform X2	actin cytoskeleton-regulatory complex protein PAN1-like	34.2938	9.15055	1.1908	7.68438	1.54e-14	3.3e-13	ID=gene38059;Dbxref=GeneID:110500742;Name=LOC110500742;end_range=46338053,.;gbkey=Gene;gene=LOC110500742;gene_biotype=protein_coding;partial=true	2799	6	C:GO:0005576; C:GO:0005581; P:GO:0006952; P:GO:0006955; F:GO:0008009; P:GO:0060326	C:extracellular region; C:collagen trimer; P:defense response; P:immune response; F:chemokine activity; P:cell chemotaxis	no IPS match	no IPS match	no IPS match
110485900	LOC110485900	tensin-4-like	TENS4_HUMANTensin-4 OS=Homo sapiens OX=9606 GN=TNS4 PE=1 SV=3	8134.46	9.10674	0.412961	22.0523	9.08e-108	5.15e-104	ID=gene23856;Dbxref=GeneID:110485900;Name=LOC110485900;gbkey=Gene;gene=LOC110485900;gene_biotype=protein_coding;partial=true	15343	2	C:GO:0030054; C:GO:0044464	C:cell junction; C:cell part	no GO terms	mobidb-lite (MOBIDB_LITE); mobidb-lite (MOBIDB_LITE); mobidb-lite (MOBIDB_LITE)	no GO terms
110520585	LOC110520585	norrin-like	NDP_MOUSENorrin OS=Mus musculus OX=10090 GN=Ndp PE=1 SV=1	303.551	9.10415	0.755743	12.0466	2.02e-33	2.15e-31	ID=gene5880;Dbxref=GeneID:110520585;Name=LOC110520585;gbkey=Gene;gene=LOC110520585;gene_biotype=protein_coding	8263	19	P:GO:0001890; F:GO:0005109; F:GO:0005125; C:GO:0005615; P:GO:0007033; P:GO:0007399; P:GO:0007601; P:GO:0007605; F:GO:0008083; P:GO:0008283; C:GO:0009986; P:GO:0010469; P:GO:0035426; F:GO:0042803; P:GO:0045893; P:GO:0051091; P:GO:0060070; P:GO:0061299; C:GO:0062023	P:placenta development; F:frizzled binding; F:cytokine activity; C:extracellular space; P:vacuole organization; P:nervous system development; P:visual perception; P:sensory perception of sound; F:growth factor activity; P:cell population proliferation; C:cell surface; P:regulation of signaling receptor activity; P:extracellular matrix-cell signaling; F:protein homodimerization activity; P:positiv…	no IPS match	no IPS match	no IPS match
110534308	LOC110534308	SPARC-like protein 1	SPRC_RABITSPARC (Fragment) OS=Oryctolagus cuniculus OX=9986 GN=SPARC PE=1 SV=2	310.569	9.09702	0.684405	13.2919	2.58e-40	4.65e-38	ID=gene18514;Dbxref=GeneID:110534308;Name=LOC110534308;gbkey=Gene;gene=LOC110534308;gene_biotype=protein_coding	16013	36	P:GO:0001503; P:GO:0001937; F:GO:0005509; F:GO:0005515; F:GO:0005518; C:GO:0005604; C:GO:0005615; C:GO:0005739; P:GO:0007507; P:GO:0009629; C:GO:0009986; P:GO:0010288; P:GO:0010595; C:GO:0016363; P:GO:0016525; P:GO:0022604; P:GO:0030324; C:GO:0031092; C:GO:0031093; P:GO:0032496; P:GO:0033591; P:GO:0034097; P:GO:0042060; P:GO:0043434; P:GO:0043473; P:GO:0045471; P:GO:0046686; P:GO:0048839; P:GO:00…	P:ossification; P:negative regulation of endothelial cell proliferation; F:calcium ion binding; F:protein binding; F:collagen binding; C:basement membrane; C:extracellular space; C:mitochondrion; P:heart development; P:response to gravity; C:cell surface; P:response to lead ion; P:positive regulation of endothelial cell migration; C:nuclear matrix; P:negative regulation of angiogenesis; P:regulat…	no GO terms	mobidb-lite (MOBIDB_LITE); mobidb-lite (MOBIDB_LITE); mobidb-lite (MOBIDB_LITE); mobidb-lite (MOBIDB_LITE); mobidb-lite (MOBIDB_LITE); mobidb-lite (MOBIDB_LITE); mobidb-lite (MOBIDB_LITE); mobidb-lite (MOBIDB_LITE); mobidb-lite (MOBIDB_LITE); mobidb-lite (MOBIDB_LITE)	no GO terms
110515468	LOC110515468	endonuclease domain-containing 1 protein-like	ENDD1_MOUSEEndonuclease domain-containing 1 protein OS=Mus musculus OX=10090 GN=Endod1 PE=1 SV=2	86.1648	9.02925	1.17212	7.70337	1.33e-14	2.87e-13	ID=gene51410;Dbxref=GeneID:110515468;Name=LOC110515468;gbkey=Gene;gene=LOC110515468;gene_biotype=protein_coding	3330	3	F:GO:0003676; F:GO:0016787; F:GO:0046872	F:nucleic acid binding; F:hydrolase activity; F:metal ion binding	F:GO:0003676; F:GO:0016787; F:GO:0046872	IPR001604 (SMART); IPR001604 (PFAM); G3DSA:3.40.570.10 (GENE3D); mobidb-lite (MOBIDB_LITE); IPR039015 (PANTHER); PTHR21472:SF15 (PANTHER); SSF54060 (SUPERFAMILY)	F:nucleic acid binding; F:hydrolase activity; F:metal ion binding
110485305	LOC110485305	heterogeneous nuclear ribonucleoprotein A1-like	NA	208.815	9.02014	1.70092	5.3031	1.14e-07	9.38e-07	ID=gene25349;Dbxref=GeneID:110485305;Name=LOC110485305;gbkey=Gene;gene=LOC110485305;gene_biotype=protein_coding	NA	NA	NA	NA	NA	NA	NA	NA	NA
100136204	LOC100136204	cathelicidin 1 precursor	cathelicidin-derived antimicrobial peptide 1 isoform B	7737.69	8.97266	0.372798	24.0684	5.36e-128	6.08e-124	ID=gene44832;Dbxref=GeneID:100136204;Name=LOC100136204;description=cathelicidin	1453	6	F:GO:0001530; C:GO:0005623; P:GO:0010628; P:GO:0019835; P:GO:0050829; P:GO:0050830	F:lipopolysaccharide binding; C:cell; P:positive regulation of gene expression; P:cytolysis; P:defense response to Gram-negative bacterium; P:defense response to Gram-positive bacterium	no GO terms	mobidb-lite (MOBIDB_LITE); mobidb-lite (MOBIDB_LITE)	no GO terms
110538492	LOC110538492	permeability factor 2-like	permeability factor 2-like	959.345	8.97251	0.420061	21.36	3.15e-101	1.07e-97	ID=gene22618;Dbxref=GeneID:110538492;Name=LOC110538492;gbkey=Gene;gene=LOC110538492;gene_biotype=protein_coding	1982	9	P:GO:0002523; C:GO:0005615; C:GO:0005623; P:GO:0006955; F:GO:0008009; P:GO:0009743; P:GO:0032930; P:GO:0060326; P:GO:1902624	P:leukocyte migration involved in inflammatory response; C:extracellular space; C:cell; P:immune response; F:chemokine activity; P:response to carbohydrate; P:positive regulation of superoxide anion generation; P:cell chemotaxis; P:positive regulation of neutrophil migration	no IPS match	no IPS match	no IPS match
100136057	LOC100136057	CC chemokine precursor		2642.79	8.96329	0.548317	16.3469	4.58e-60	2.78e-57	ID=gene44700;Dbxref=GeneID:100136057;Name=LOC100136057;description=CC	1200	NA			no IPS match	no IPS match	no IPS match
110536048	LOC110536048	L-serine dehydratase/L-threonine deaminase-like	SDHL_RATL-serine dehydratase/L-threonine deaminase OS=Rattus norvegicus OX=10116 GN=Sds PE=1 SV=3	4333.4	8.96188	0.606485	14.7767	2.07e-49	6.41e-47	ID=gene20119;Dbxref=GeneID:110536048;Name=LOC110536048;gbkey=Gene;gene=LOC110536048;gene_biotype=protein_coding	4041	13	F:GO:0003941; F:GO:0004794; C:GO:0005739; C:GO:0005829; P:GO:0006094; P:GO:0006565; F:GO:0016836; P:GO:0019518; F:GO:0030170; P:GO:0033590; F:GO:0042803; P:GO:0042866; P:GO:0043200	F:L-serine ammonia-lyase activity; F:L-threonine ammonia-lyase activity; C:mitochondrion; C:cytosol; P:gluconeogenesis; P:L-serine catabolic process; F:hydro-lyase activity; P:L-threonine catabolic process to glycine; F:pyridoxal phosphate binding; P:response to cobalamin; F:protein homodimerization activity; P:pyruvate biosynthetic process; P:response to amino acid	no GO terms	mobidb-lite (MOBIDB_LITE); mobidb-lite (MOBIDB_LITE)	no GO terms	EC:4.3.1.17; EC:4.3.1.19	L-serine ammonia-lyase; Threonine ammonia-lyase
110491561	LOC110491561	uncharacterized protein LOC110491561	uncharacterized protein LOC110491561	76.1045	8.95294	1.01201	8.84667	9.02e-19	3.02e-17	ID=gene29126;Dbxref=GeneID:110491561;Name=LOC110491561;gbkey=Gene;gene=LOC110491561;gene_biotype=protein_coding	2962	5	F:GO:0005125; C:GO:0005576; P:GO:0006955; P:GO:0010469; P:GO:0045639	F:cytokine activity; C:extracellular region; P:immune response; P:regulation of signaling receptor activity; P:positive regulation of myeloid cell differentiation	no IPS match	no IPS match	no IPS match
100653479	il10b	IL-10b protein precursor	IL-10b protein precursor	29.2239	8.94055	1.30131	6.87042	6.4e-12	9.98e-11	ID=gene51715;Dbxref=GeneID:100653479;Name=il10b;description=IL-10b	326	4	F:GO:0005125; C:GO:0005576; P:GO:0006955; P:GO:0010469	F:cytokine activity; C:extracellular region; P:immune response; P:regulation of signaling receptor activity	no GO terms	mobidb-lite (MOBIDB_LITE)	no GO terms
100136039	il-8	putative cxc chemokine precursor	permeability factor 2-like	222.186	8.89544	0.686881	12.9505	2.34e-38	3.75e-36	ID=gene24642;Dbxref=GeneID:100136039;Name=il-8;description=cxc	1820	9	P:GO:0002523; C:GO:0005615; C:GO:0005623; P:GO:0006955; F:GO:0008009; P:GO:0009743; P:GO:0032930; P:GO:0060326; P:GO:1902624	P:leukocyte migration involved in inflammatory response; C:extracellular space; C:cell; P:immune response; F:chemokine activity; P:response to carbohydrate; P:positive regulation of superoxide anion generation; P:cell chemotaxis; P:positive regulation of neutrophil migration	no GO terms	mobidb-lite (MOBIDB_LITE); mobidb-lite (MOBIDB_LITE)	no GO terms
110528319	LOC110528319	protransforming growth factor alpha-like	TGFA_SHEEPProtransforming growth factor alpha (Fragment) OS=Ovis aries OX=9940 GN=TGFA PE=2 SV=1	921.082	8.85825	0.597232	14.8322	9.07e-50	2.91e-47	ID=gene13243;Dbxref=GeneID:110528319;Name=LOC110528319;gbkey=Gene;gene=LOC110528319;gene_biotype=protein_coding	13866	3	F:GO:0003677; P:GO:0006313; P:GO:0015074	F:DNA binding; P:transposition, DNA-mediated; P:DNA integration	F:GO:0003677; P:GO:0006313; P:GO:0015074	G3DSA:3.30.420.470 (GENE3D); IPR002492 (PFAM); IPR038717 (PFAM); IPR036388 (G3DSA:1.10.10.GENE3D); PTHR23022:SF92 (PANTHER); PTHR23022 (PANTHER); IPR009057 (SUPERFAMILY)	F:DNA binding; P:transposition, DNA-mediated; P:DNA integration
110495165	lncRNA	lncRNA	uncharacterized protein LOC110005421 isoform X1	28.0414	8.85323	1.17138	7.55795	4.09e-14	8.39e-13	ID=gene31355;Dbxref=GeneID:110495165;Name=LOC110495165;gbkey=Gene;gene=LOC110495165;gene_biotype=lncRNA	1103	NA			no GO terms	IPR003599 (SMART); IPR013783 (G3DSA:2.60.40.GENE3D); TRANSMEMBRANE (PHOBIUS); CYTOPLASMIC_DOMAIN (PHOBIUS); NON_CYTOPLASMIC_DOMAIN (PHOBIUS); IPR036179 (SUPERFAMILY); TMhelix (TMHMM)	no GO terms
110486748	pseudogene	pseudogene	NA	799.113	8.8266	1.19217	7.40381	1.32e-13	2.56e-12	ID=gene24890;Dbxref=GeneID:110486748;Name=LOC110486748;gbkey=Gene;gene=LOC110486748;gene_biotype=pseudogene;pseudo=true	NA	NA	NA	NA	NA	NA	NA	NA	NA
110510523	LOC110510523	hyaluronan synthase 1-like	HYAS1_XENLAHyaluronan synthase 1 OS=Xenopus laevis OX=8355 GN=has1 PE=1 SV=1	161.42	8.8242	1.47763	5.97185	2.35e-09	2.53e-08	ID=gene4589;Dbxref=GeneID:110510523;Name=LOC110510523;gbkey=Gene;gene=LOC110510523;gene_biotype=protein_coding	5563	2	P:GO:0030213; F:GO:0050501	P:hyaluronan biosynthetic process; F:hyaluronan synthase activity	P:GO:0030213; F:GO:0050501	IPR029044 (G3DSA:3.90.550.GENE3D); PTHR22913 (PANTHER); IPR028385 (PTHR22913:PANTHER); IPR029044 (SUPERFAMILY)	P:hyaluronan biosynthetic process; F:hyaluronan synthase activity
110505673	LOC110505673	uncharacterized protein LOC110505673		138.326	8.80506	2.93537	2.99964	0.002703	0.00886252	ID=gene42206;Dbxref=GeneID:110505673;Name=LOC110505673;gbkey=Gene;gene=LOC110505673;gene_biotype=protein_coding	2044	NA			no IPS match	no IPS match	no IPS match
110526484	LOC110526484	uncharacterized protein LOC110526484	GSE1_DANREGenetic suppressor element 1 OS=Danio rerio OX=7955 GN=gse1 PE=4 SV=1	2278.67	8.78328	0.599433	14.6526	1.3e-48	3.91e-46	ID=gene11311;Dbxref=GeneID:110526484;Name=LOC110526484;gbkey=Gene;gene=LOC110526484;gene_biotype=protein_coding;partial=true;start_range=.,65145272	4509	NA			no IPS match	no IPS match	no IPS match
110485306	LOC110485306	transmembrane channel-like protein 6	TMC6_MOUSETransmembrane channel-like protein 6 OS=Mus musculus OX=10090 GN=Tmc6 PE=1 SV=2	65.118	8.71752	0.971078	8.97716	2.78e-19	9.72e-18	ID=gene25350;Dbxref=GeneID:110485306;Name=LOC110485306;gbkey=Gene;gene=LOC110485306;gene_biotype=protein_coding	22174	11	F:GO:0005216; F:GO:0005515; C:GO:0005783; C:GO:0005794; C:GO:0005886; F:GO:0008381; C:GO:0031965; C:GO:0035579; P:GO:0043312; C:GO:0044425; C:GO:0070821	F:ion channel activity; F:protein binding; C:endoplasmic reticulum; C:Golgi apparatus; C:plasma membrane; F:mechanosensitive ion channel activity; C:nuclear membrane; C:specific granule membrane; P:neutrophil degranulation; C:membrane part; C:tertiary granule membrane	no IPS match	no IPS match	no IPS match
110530096	LOC110530096	zinc finger protein Gfi-1-like	ZN12_MICSAZinc finger protein ZFMSA12A OS=Micropterus salmoides OX=27706 PE=2 SV=1	24.9776	8.71455	1.40732	6.19231	5.93e-10	7.06e-09	ID=gene14669;Dbxref=GeneID:110530096;Name=LOC110530096;gbkey=Gene;gene=LOC110530096;gene_biotype=protein_coding	3879	4	F:GO:0005488; P:GO:0006355; P:GO:0030154; P:GO:0030900	F:binding; P:regulation of transcription, DNA-templated; P:cell differentiation; P:forebrain development	no GO terms	mobidb-lite (MOBIDB_LITE); mobidb-lite (MOBIDB_LITE)	no GO terms
110520259	LOC110520259	tumor necrosis factor-inducible gene 6 protein-like	TLL1_DANREDorsal-ventral patterning tolloid-like protein 1 OS=Danio rerio OX=7955 GN=tll1 PE=2 SV=1	396.151	8.6625	0.726293	11.927	8.56e-33	8.7e-31	ID=gene5520;Dbxref=GeneID:110520259;Name=LOC110520259;gbkey=Gene;gene=LOC110520259;gene_biotype=protein_coding	12217	21	P:GO:0001568; P:GO:0001707; P:GO:0001885; F:GO:0004888; F:GO:0005515; P:GO:0006508; P:GO:0007186; P:GO:0007507; F:GO:0008237; P:GO:0009887; C:GO:0016020; P:GO:0019933; P:GO:0022011; P:GO:0030513; P:GO:0032989; P:GO:0035124; P:GO:0035162; P:GO:0036342; P:GO:0043583; P:GO:0048264; F:GO:0050840	P:blood vessel development; P:mesoderm formation; P:endothelial cell development; F:transmembrane signaling receptor activity; F:protein binding; P:proteolysis; P:G protein-coupled receptor signaling pathway; P:heart development; F:metallopeptidase activity; P:animal organ morphogenesis; C:membrane; P:cAMP-mediated signaling; P:myelination in peripheral nervous system; P:positive regulation of BM…	no IPS match	no IPS match	no IPS match
100135979	LOC100135979	CC chemokine with stalk CK2 precursor	CC chemokine CK-2.1	2740.55	8.65688	0.378574	22.8671	9.88e-116	6.73e-112	ID=gene54179;Dbxref=GeneID:100135979;Name=LOC100135979;description=CC	833	4	C:GO:0005576; P:GO:0006955; F:GO:0008009; P:GO:0060326	C:extracellular region; P:immune response; F:chemokine activity; P:cell chemotaxis	no GO terms	mobidb-lite (MOBIDB_LITE)	no GO terms
110529119	LOC110529119	zinc finger protein Gfi-1-like	ZN12_MICSAZinc finger protein ZFMSA12A OS=Micropterus salmoides OX=27706 PE=2 SV=1	40.2528	8.65288	1.05659	8.18942	2.62e-16	6.82e-15	ID=gene14670;Dbxref=GeneID:110529119;Name=LOC110529119;gbkey=Gene;gene=LOC110529119;gene_biotype=protein_coding;partial=true;start_range=.,48318496	2272	3	P:GO:0030154; P:GO:0030900; P:GO:0050794	P:cell differentiation; P:forebrain development; P:regulation of cellular process	no GO terms	mobidb-lite (MOBIDB_LITE)	no GO terms
110520884	LOC110520884	mannose-specific lectin-like	mannose-specific lectin-like	37.9487	8.57285	1.27919	6.70179	2.06e-11	3.01e-10	ID=gene4297;Dbxref=GeneID:110520884;Name=LOC110520884;gbkey=Gene;gene=LOC110520884;gene_biotype=protein_coding	7268	1	F:GO:0030246	F:carbohydrate binding	no IPS match	no IPS match	no IPS match
110509520	LOC110509520	lymphocyte activation gene 3 protein-like	lymphocyte activation gene 3 protein-like	89.44	8.56035	1.1411	7.50185	6.29e-14	1.26e-12	ID=gene4475;Dbxref=GeneID:110509520;Name=LOC110509520;gbkey=Gene;gene=LOC110509520;gene_biotype=protein_coding	3198	1	C:GO:0016021	C:integral component of membrane	no GO terms	IPR013783 (G3DSA:2.60.40.GENE3D); IPR007110 (PROSITE_PROFILES); IPR036179 (SUPERFAMILY)	no GO terms
110528920	Ig kappa chain V-III region MOPC 63-like		KV401_HUMANImmunoglobulin kappa variable 4-1 OS=Homo sapiens OX=9606 GN=IGKV4-1 PE=1 SV=1	22.0197	8.51656	1.42158	5.99092	2.09e-09	2.27e-08	ID=gene12147;Dbxref=GeneID:110528920;Name=LOC110528920;gbkey=Gene;gene=LOC110528920;gene_biotype=V_segment	18969	9	F:GO:0004252; C:GO:0005615; C:GO:0005886; P:GO:0006898; P:GO:0006958; P:GO:0030449; P:GO:0038095; P:GO:0038096; P:GO:0050900	F:serine-type endopeptidase activity; C:extracellular space; C:plasma membrane; P:receptor-mediated endocytosis; P:complement activation, classical pathway; P:regulation of complement activation; P:Fc-epsilon receptor signaling pathway; P:Fc-gamma receptor signaling pathway involved in phagocytosis; P:leukocyte migration	no GO terms	mobidb-lite (MOBIDB_LITE); mobidb-lite (MOBIDB_LITE)	no GO terms	EC:3.4.21	Acting on peptide bonds (peptidases)
110498161	LOC110498161	transcription cofactor vestigial-like protein 2	transcription cofactor vestigial-like protein 2	55.7272	8.51296	1.04168	8.17234	3.02e-16	7.8e-15	ID=gene35729;Dbxref=GeneID:110498161;Name=LOC110498161;end_range=52509131,.;gbkey=Gene;gene=LOC110498161;gene_biotype=protein_coding;partial=true	1995	2	C:GO:0005634; P:GO:0006355	C:nucleus; P:regulation of transcription, DNA-templated	no IPS match	no IPS match	no IPS match
110521150	LOC110521150	C-myc promoter-binding protein-like	MYCPP_HUMANC-myc promoter-binding protein OS=Homo sapiens OX=9606 GN=DENND4A PE=1 SV=2	21.5573	8.50441	1.27047	6.69389	2.17e-11	3.17e-10	ID=gene6032;Dbxref=GeneID:110521150;Name=LOC110521150;gbkey=Gene;gene=LOC110521150;gene_biotype=protein_coding	8663	NA			no GO terms	PTHR12296:SF16 (PANTHER); PTHR12296 (PANTHER); IPR023341 (PROSITE_PROFILES)	no GO terms
110534784	LOC110534784	ecto-ADP-ribosyltransferase 5-like	NAR5_HUMANEcto-ADP-ribosyltransferase 5 OS=Homo sapiens OX=9606 GN=ART5 PE=2 SV=4	66.4697	8.4658	1.71097	4.94796	7.5e-07	5.38e-06	ID=gene19031;Dbxref=GeneID:110534784;Name=LOC110534784;gbkey=Gene;gene=LOC110534784;gene_biotype=protein_coding	2625	2	F:GO:0003956; P:GO:0006471	F:NAD(P)+-protein-arginine ADP-ribosyltransferase activity; P:protein ADP-ribosylation	F:GO:0003956; P:GO:0006471	IPR000768 (PRINTS); G3DSA:3.90.176.10 (GENE3D); IPR000768 (PFAM); PTHR10339 (PANTHER); SSF56399 (SUPERFAMILY)	F:NAD(P)+-protein-arginine ADP-ribosyltransferase activity; P:protein ADP-ribosylation
110535505	LOC110535505	putative ferric-chelate reductase 1	FRRS1_DANREPutative ferric-chelate reductase 1 OS=Danio rerio OX=7955 GN=frrs1 PE=2 SV=1	80.6869	8.45913	0.965906	8.75771	1.99e-18	6.42e-17	ID=gene19507;Dbxref=GeneID:110535505;Name=LOC110535505;gbkey=Gene;gene=LOC110535505;gene_biotype=protein_coding	8744	1	C:GO:0016020	C:membrane	no IPS match	no IPS match	no IPS match
110519670	lncRNA	lncRNA	ISP2_BRASGType-2 ice-structuring protein OS=Brachyopsis segaliensis OX=1633465 PE=1 SV=1	134.009	8.40068	0.738789	11.3709	5.84e-30	4.87e-28	ID=gene55418;Dbxref=GeneID:110519670;Name=LOC110519670;gbkey=Gene;gene=LOC110519670;gene_biotype=lncRNA	2800	NA			no IPS match	no IPS match	no IPS match
110523164	LOC110523164	carbonic anhydrase 9-like	CAH2_TRIHKCarbonic anhydrase 2 OS=Tribolodon hakonensis OX=151740 GN=ca2 PE=2 SV=3	1905.65	8.38857	0.721727	11.6229	3.15e-31	2.8e-29	ID=gene7890;Dbxref=GeneID:110523164;Name=LOC110523164;gbkey=Gene;gene=LOC110523164;gene_biotype=protein_coding;partial=true	21077	6	F:GO:0004089; C:GO:0005737; C:GO:0005886; P:GO:0015670; P:GO:0042539; F:GO:0046872	F:carbonate dehydratase activity; C:cytoplasm; C:plasma membrane; P:carbon dioxide transport; P:hypotonic salinity response; F:metal ion binding	no IPS match	no IPS match	no IPS match	EC:4.2.1.1	Carbonic anhydrase
110526828	LOC110526828	myoblast determination protein 1 homolog 1	MYOD1_ONCMYMyoblast determination protein 1 homolog 1 OS=Oncorhynchus mykiss OX=8022 GN=myod1 PE=2 SV=1	19.9081	8.35476	1.1879	7.03323	2.02e-12	3.36e-11	ID=gene11699;Dbxref=GeneID:110526828;Name=LOC110526828;gbkey=Gene;gene=LOC110526828;gene_biotype=protein_coding	2101	5	F:GO:0003677; C:GO:0005634; P:GO:0006355; P:GO:0007517; F:GO:0046983	F:DNA binding; C:nucleus; P:regulation of transcription, DNA-templated; P:muscle organ development; F:protein dimerization activity	F:GO:0003677; C:GO:0005634; P:GO:0006355; P:GO:0007517; F:GO:0046983	IPR011598 (SMART); IPR002546 (SMART); IPR036638 (G3DSA:4.10.280.GENE3D); IPR022032 (PFAM); IPR002546 (PFAM); IPR011598 (PFAM); mobidb-lite (MOBIDB_LITE); mobidb-lite (MOBIDB_LITE); IPR039704 (PANTHER); PTHR11534:SF2 (PANTHER); IPR011598 (PROSITE_PROFILES); IPR011598 (CDD); IPR036638 (SUPERFAMILY)	F:DNA binding; C:nucleus; P:regulation of transcription, DNA-templated; P:muscle organ development; F:protein dimerization activity
110536419	LOC110536419	uncharacterized protein LOC110536419	uncharacterized protein LOC110536419	18.9037	8.29901	3.38697	2.45027	0.0142747	0.037705	ID=gene20597;Dbxref=GeneID:110536419;Name=LOC110536419;gbkey=Gene;gene=LOC110536419;gene_biotype=protein_coding	2722	NA			no IPS match	no IPS match	no IPS match
110497254	LOC110497254	type-2 ice-structuring protein-like isoform X4	CLC6A_HUMANC-type lectin domain family 6 member A OS=Homo sapiens OX=9606 GN=CLEC6A PE=1 SV=1	1787.56	8.27648	0.536707	15.4209	1.19e-53	4.69e-51	ID=gene34578;Dbxref=GeneID:110497254;Name=LOC110497254;gbkey=Gene;gene=LOC110497254;gene_biotype=protein_coding	33135	16	P:GO:0002223; P:GO:0002470; F:GO:0004888; F:GO:0005509; F:GO:0005537; C:GO:0005887; P:GO:0007155; P:GO:0032720; P:GO:0036037; P:GO:0042590; P:GO:0043123; P:GO:0043312; P:GO:0050715; P:GO:0050832; C:GO:0070821; C:GO:0101003	P:stimulatory C-type lectin receptor signaling pathway; P:plasmacytoid dendritic cell antigen processing and presentation; F:transmembrane signaling receptor activity; F:calcium ion binding; F:mannose binding; C:integral component of plasma membrane; P:cell adhesion; P:negative regulation of tumor necrosis factor production; P:CD8-positive, alpha-beta T cell activation; P:antigen processing and p…	no IPS match	no IPS match	no IPS match
110527389	LOC110527389	claudin-11-like	CLD11_MOUSEClaudin-11 OS=Mus musculus OX=10090 GN=Cldn11 PE=1 SV=1	2484.11	8.26644	0.746341	11.076	1.64e-28	1.24e-26	ID=gene12085;Dbxref=GeneID:110527389;Name=LOC110527389;gbkey=Gene;gene=LOC110527389;gene_biotype=protein_coding	5475	9	F:GO:0005198; C:GO:0005887; C:GO:0005923; P:GO:0007283; P:GO:0008366; P:GO:0016338; F:GO:0042802; C:GO:0043209; C:GO:0045178	F:structural molecule activity; C:integral component of plasma membrane; C:bicellular tight junction; P:spermatogenesis; P:axon ensheathment; P:calcium-independent cell-cell adhesion via plasma membrane cell-adhesion molecules; F:identical protein binding; C:myelin sheath; C:basal part of cell	no IPS match	no IPS match	no IPS match
100136250	LOC100136250	lectin		148.134	8.2618	1.37058	6.02797	1.66e-09	1.83e-08	ID=gene4328;Dbxref=GeneID:100136250;Name=LOC100136250;description=lectin;gbkey=Gene;gene=LOC100136250;gene_biotype=protein_coding	11120	NA			no GO terms	mobidb-lite (MOBIDB_LITE)	no GO terms
110493253	LOC110493253	src-like-adapter 2	SLAP2_MOUSESrc-like-adapter 2 OS=Mus musculus OX=10090 GN=Sla2 PE=1 SV=3	131.05	8.24504	1.50563	5.47615	4.35e-08	3.82e-07	ID=gene32268;Dbxref=GeneID:110493253;Name=LOC110493253;gbkey=Gene;gene=LOC110493253;gene_biotype=protein_coding;partial=true;start_range=.,58473889	2210	14	P:GO:0000122; F:GO:0005070; C:GO:0005654; C:GO:0005770; C:GO:0005794; C:GO:0005886; P:GO:0016310; P:GO:0019724; P:GO:0030522; P:GO:0042110; F:GO:0047485; P:GO:0050849; P:GO:0050851; P:GO:0050869	P:negative regulation of transcription by RNA polymerase II; F:SH3/SH2 adaptor activity; C:nucleoplasm; C:late endosome; C:Golgi apparatus; C:plasma membrane; P:phosphorylation; P:B cell mediated immunity; P:intracellular receptor signaling pathway; P:T cell activation; F:protein N-terminus binding; P:negative regulation of calcium-mediated signaling; P:antigen receptor-mediated signaling pathway…	no IPS match	no IPS match	no IPS match
110497245	LOC110497245	type-2 ice-structuring protein-like	CLC6A_HUMANC-type lectin domain family 6 member A OS=Homo sapiens OX=9606 GN=CLEC6A PE=1 SV=1	4182.52	8.2078	0.58019	14.1467	1.96e-45	5.12e-43	ID=gene34560;Dbxref=GeneID:110497245;Name=LOC110497245;gbkey=Gene;gene=LOC110497245;gene_biotype=protein_coding;partial=true	18958	17	P:GO:0002223; P:GO:0002470; F:GO:0004888; F:GO:0005509; F:GO:0005515; F:GO:0005537; C:GO:0005887; P:GO:0007155; P:GO:0032720; P:GO:0036037; P:GO:0042590; P:GO:0043123; P:GO:0043312; P:GO:0050715; P:GO:0050832; C:GO:0070821; C:GO:0101003	P:stimulatory C-type lectin receptor signaling pathway; P:plasmacytoid dendritic cell antigen processing and presentation; F:transmembrane signaling receptor activity; F:calcium ion binding; F:protein binding; F:mannose binding; C:integral component of plasma membrane; P:cell adhesion; P:negative regulation of tumor necrosis factor production; P:CD8-positive, alpha-beta T cell activation; P:antig…	no IPS match	no IPS match	no IPS match
110536781	pseudogene	pseudogene	NA	240.204	8.19484	1.52701	5.3666	8.02e-08	6.76e-07	ID=gene20846;Dbxref=GeneID:110536781;Name=LOC110536781;gbkey=Gene;gene=LOC110536781;gene_biotype=pseudogene;pseudo=true	NA	NA	NA	NA	NA	NA	NA	NA	NA
110528129	nppc	C-type natriuretic peptide	ANFC4_TAKRUC-type natriuretic peptide 4 OS=Takifugu rubripes OX=31033 GN=cnp-4 PE=2 SV=1	47.4264	8.143	1.17056	6.95651	3.49e-12	5.63e-11	ID=gene68;Dbxref=GeneID:110528129;Name=nppc;gbkey=Gene;gene=nppc;gene_biotype=protein_coding	5796	2	F:GO:0005179; C:GO:0005576	F:hormone activity; C:extracellular region	no IPS match	no IPS match	no IPS match
110521169	LOC110521169	titin-like isoform X2	ALPK3_MOUSEAlpha-protein kinase 3 OS=Mus musculus OX=10090 GN=Alpk3 PE=1 SV=1	17.3267	8.14083	1.15725	7.03465	2e-12	3.33e-11	ID=gene621;Dbxref=GeneID:110521169;Name=LOC110521169;gbkey=Gene;gene=LOC110521169;gene_biotype=protein_coding	24405	NA			no GO terms	mobidb-lite (MOBIDB_LITE); mobidb-lite (MOBIDB_LITE); mobidb-lite (MOBIDB_LITE); mobidb-lite (MOBIDB_LITE); mobidb-lite (MOBIDB_LITE); mobidb-lite (MOBIDB_LITE); mobidb-lite (MOBIDB_LITE); mobidb-lite (MOBIDB_LITE); mobidb-lite (MOBIDB_LITE); mobidb-lite (MOBIDB_LITE); PTHR45152 (PANTHER)	no GO terms
110492870	LOC110492870	arginyl-tRNA--protein transferase 1-like	ATE1_HUMANArginyl-tRNA--protein transferase 1 OS=Homo sapiens OX=9606 GN=ATE1 PE=1 SV=2	16.9211	8.13518	3.3874	2.4016	0.0163237	0.0421461	ID=gene29467;Dbxref=GeneID:110492870;Name=LOC110492870;gbkey=Gene;gene=LOC110492870;gene_biotype=protein_coding	71252	6	F:GO:0004057; F:GO:0005515; C:GO:0005634; C:GO:0005737; P:GO:0010498; P:GO:0016598	F:arginyltransferase activity; F:protein binding; C:nucleus; C:cytoplasm; P:proteasomal protein catabolic process; P:protein arginylation	no GO terms	PR01217 (PRINTS); mobidb-lite (MOBIDB_LITE); mobidb-lite (MOBIDB_LITE); mobidb-lite (MOBIDB_LITE)	no GO terms	EC:2.3.2.8	Arginyltransferase
110538700	Ig heavy chain V region AC38 205.12-like		HV05_CARAUIg heavy chain V region 5A OS=Carassius auratus OX=7957 PE=4 SV=1	231.526	8.0918	0.834946	9.6914	3.28e-22	1.5e-20	ID=gene22856;Dbxref=GeneID:110538700;Name=LOC110538700;end_range=81398069,.;gbkey=Gene;gene=LOC110538700;gene_biotype=V_segment;partial=true	771	NA			no GO terms	IPR013106 (SMART); IPR013783 (G3DSA:2.60.40.GENE3D); IPR013106 (PFAM); PTHR23266:SF203 (PANTHER); PTHR23266 (PANTHER); IPR007110 (PROSITE_PROFILES); IPR036179 (SUPERFAMILY)	no GO terms
110531459	LOC110531459	plasminogen activator inhibitor 1-like	SERP3_DANREProbable serpin E3 OS=Danio rerio OX=7955 GN=serpine3 PE=3 SV=1	2868.41	8.06473	0.618982	13.029	8.37e-39	1.38e-36	ID=gene15782;Dbxref=GeneID:110531459;Name=LOC110531459;end_range=6047064,.;gbkey=Gene;gene=LOC110531459;gene_biotype=protein_coding;partial=true	3546	1	C:GO:0005615	C:extracellular space	C:GO:0005615	G3DSA:2.30.39.10 (GENE3D); G3DSA:3.30.497.10 (GENE3D); IPR023796 (PFAM); PTHR11461:SF49 (PANTHER); IPR000215 (PANTHER); IPR036186 (SUPERFAMILY)	C:extracellular space
110516838	LOC110516838	free fatty acid receptor 2-like	CXR32_DANREC-X-C chemokine receptor type 3-2 OS=Danio rerio OX=7955 GN=cxcr3.2 PE=2 SV=2	1685.33	8.06236	0.380245	21.2031	8.94e-100	2.77e-96	ID=gene5000;Dbxref=GeneID:110516838;Name=LOC110516838;gbkey=Gene;gene=LOC110516838;gene_biotype=protein_coding	2060	3	F:GO:0004930; P:GO:0007186; C:GO:0016021	F:G protein-coupled receptor activity; P:G protein-coupled receptor signaling pathway; C:integral component of membrane	F:GO:0004930; P:GO:0007186; C:GO:0016021	IPR000276 (PRINTS); G3DSA:1.20.1070.10 (GENE3D); IPR000276 (PFAM); PTHR24231:SF8 (PANTHER); PTHR24231 (PANTHER); IPR017452 (PROSITE_PROFILES); cd15170 (CDD); SSF81321 (SUPERFAMILY)	F:G protein-coupled receptor activity; P:G protein-coupled receptor signaling pathway; C:integral component of membrane
110492670	LOC110492670	matrix metalloproteinase-9-like	MMP9_BOVINMatrix metalloproteinase-9 OS=Bos taurus OX=9913 GN=MMP9 PE=2 SV=1	1464.39	8.02158	0.367359	21.8358	1.06e-105	4.51e-102	ID=gene30517;Dbxref=GeneID:110492670;Name=LOC110492670;gbkey=Gene;gene=LOC110492670;gene_biotype=protein_coding;partial=true;start_range=.,67166897	7566	40	P:GO:0001503; P:GO:0001666; P:GO:0001822; F:GO:0001968; P:GO:0002687; F:GO:0004222; C:GO:0005615; P:GO:0006508; P:GO:0006979; P:GO:0007507; P:GO:0007567; P:GO:0007568; F:GO:0008270; P:GO:0009408; P:GO:0009612; P:GO:0009644; P:GO:0009967; P:GO:0019087; P:GO:0030574; C:GO:0031012; P:GO:0031915; P:GO:0032355; P:GO:0032526; C:GO:0032991; P:GO:0033189; P:GO:0035094; F:GO:0044877; P:GO:0045471; P:GO:00…	P:ossification; P:response to hypoxia; P:kidney development; F:fibronectin binding; P:positive regulation of leukocyte migration; F:metalloendopeptidase activity; C:extracellular space; P:proteolysis; P:response to oxidative stress; P:heart development; P:parturition; P:aging; F:zinc ion binding; P:response to heat; P:response to mechanical stimulus; P:response to high light intensity; P:positive…	no GO terms	PR00013 (PRINTS); IPR000562 (SMART); IPR036943 (G3DSA:2.10.10.GENE3D); IPR000562 (PFAM); PTHR19143 (PANTHER); PTHR19143:SF267 (PANTHER); IPR000562 (PROSITE_PROFILES); IPR000562 (CDD); IPR013806 (SUPERFAMILY)	no GO terms	EC:3.4.24	Acting on peptide bonds (peptidases)
110524598	LOC110524598	solute carrier organic anion transporter family member 2A1-like isoform X2	DYHC_ONCMYDynein heavy chain (Fragment) OS=Oncorhynchus mykiss OX=8022 PE=2 SV=1	15.0886	7.98402	1.20251	6.63948	3.15e-11	4.47e-10	ID=gene22;Dbxref=GeneID:110524598;Name=LOC110524598;end_range=1088644,.;gbkey=Gene;gene=LOC110524598;gene_biotype=protein_coding;partial=true	7659	NA			no GO terms	mobidb-lite (MOBIDB_LITE); mobidb-lite (MOBIDB_LITE); mobidb-lite (MOBIDB_LITE); mobidb-lite (MOBIDB_LITE); mobidb-lite (MOBIDB_LITE)	no GO terms
100301675	ifngamma2	interferon gamma 2 precursor	IFNG1_CARAUInterferon gamma 1 OS=Carassius auratus OX=7957 GN=ifng1 PE=1 SV=1	93.7968	7.95992	0.784232	10.15	3.32e-24	1.76e-22	ID=gene47105;Dbxref=GeneID:100301675;Name=ifngamma2;description=interferon	25083	NA			no IPS match	no IPS match	no IPS match
110495711	LOC110495711	immunoglobulin kappa light chain-like	NA	40.504	7.95335	1.18741	6.69806	2.11e-11	3.08e-10	ID=gene33210;Dbxref=GeneID:110495711;Name=LOC110495711;gbkey=Gene;gene=LOC110495711;gene_biotype=protein_coding;partial=true;start_range=.,11375415	NA	NA	NA	NA	NA	NA	NA	NA	NA
110514811	LOC110514811	C-C motif chemokine 4-like	C-C motif chemokine 4 homolog	221.399	7.9394	0.758664	10.465	1.25e-25	7.4e-24	ID=gene480;Dbxref=GeneID:110514811;Name=LOC110514811;gbkey=Gene;gene=LOC110514811;gene_biotype=protein_coding	1733	4	C:GO:0005576; P:GO:0006955; F:GO:0008009; P:GO:0060326	C:extracellular region; P:immune response; F:chemokine activity; P:cell chemotaxis	no IPS match	no IPS match	no IPS match
110535393	LOC110535393	eotaxin-like	unnamed protein product	24.2263	7.91017	1.1227	7.04568	1.85e-12	3.09e-11	ID=gene19380;Dbxref=GeneID:110535393;Name=LOC110535393;gbkey=Gene;gene=LOC110535393;gene_biotype=protein_coding	5292	3	P:GO:0007165; P:GO:0009168; F:GO:0019239	P:signal transduction; P:purine ribonucleoside monophosphate biosynthetic process; F:deaminase activity	no GO terms	G3DSA:3.30.420.470 (GENE3D); mobidb-lite (MOBIDB_LITE); mobidb-lite (MOBIDB_LITE); mobidb-lite (MOBIDB_LITE); mobidb-lite (MOBIDB_LITE)	no GO terms
110493380	LOC110493380	claudin-9-like	CLDY_DANREClaudin-like protein ZF-A89 OS=Danio rerio OX=7955 GN=cldnd PE=2 SV=1	14.0594	7.87603	2.1319	3.69437	0.00022043	0.000954431	ID=gene30835;Dbxref=GeneID:110493380;Name=LOC110493380;gbkey=Gene;gene=LOC110493380;gene_biotype=protein_coding	1778	3	F:GO:0005198; C:GO:0005923; C:GO:0016021	F:structural molecule activity; C:bicellular tight junction; C:integral component of membrane	F:GO:0005198; C:GO:0005923; C:GO:0016021	PR01077 (PRINTS); G3DSA:1.20.140.150 (GENE3D); IPR004031 (PFAM); IPR006187 (PANTHER); PTHR12002:SF170 (PANTHER)	F:structural molecule activity; C:bicellular tight junction; C:integral component of membrane
100136187	LOC100136187	cathelicidin antimicrobial peptide isoform X1	cathelicidin antimicrobial peptide isoform X1	468.115	7.8726	0.695141	11.3252	9.85e-30	8.08e-28	ID=gene15087;Dbxref=GeneID:100136187;Name=LOC100136187;description=cathelicidin	3362	NA			no IPS match	no IPS match	no IPS match
110514657	LOC110514657	C-C motif chemokine 13-like	C-C motif chemokine 13-like	495.056	7.86366	1.45039	5.42175	5.9e-08	5.1e-07	ID=gene50643;Dbxref=GeneID:110514657;Name=LOC110514657;gbkey=Gene;gene=LOC110514657;gene_biotype=protein_coding	1224	3	C:GO:0005576; P:GO:0006955; F:GO:0008009	C:extracellular region; P:immune response; F:chemokine activity	C:GO:0005576; P:GO:0006955; F:GO:0008009	G3DSA:2.40.50.40 (GENE3D); IPR036048 (SUPERFAMILY)	C:extracellular region; P:immune response; F:chemokine activity
110524571	LOC110524571	proteoglycan 4-like isoform X1	PRG4_HUMANProteoglycan 4 OS=Homo sapiens OX=9606 GN=PRG4 PE=1 SV=3	570.091	7.84618	1.34577	5.83025	5.53e-09	5.61e-08	ID=gene9434;Dbxref=GeneID:110524571;Name=LOC110524571;gbkey=Gene;gene=LOC110524571;gene_biotype=protein_coding	10502	24	F:GO:0005044; F:GO:0005178; F:GO:0005201; C:GO:0005615; C:GO:0005783; C:GO:0005796; P:GO:0006955; F:GO:0008201; P:GO:0010811; P:GO:0010951; P:GO:0014911; P:GO:0030198; F:GO:0030247; P:GO:0035987; P:GO:0042127; F:GO:0042802; P:GO:0045409; P:GO:0048260; P:GO:0048709; P:GO:0050731; P:GO:0051258; P:GO:0061302; C:GO:0062023; P:GO:0071425	F:scavenger receptor activity; F:integrin binding; F:extracellular matrix structural constituent; C:extracellular space; C:endoplasmic reticulum; C:Golgi lumen; P:immune response; F:heparin binding; P:positive regulation of cell-substrate adhesion; P:negative regulation of endopeptidase activity; P:positive regulation of smooth muscle cell migration; P:extracellular matrix organization; F:polysac…	no GO terms	mobidb-lite (MOBIDB_LITE); mobidb-lite (MOBIDB_LITE); mobidb-lite (MOBIDB_LITE); mobidb-lite (MOBIDB_LITE); mobidb-lite (MOBIDB_LITE); mobidb-lite (MOBIDB_LITE)	no GO terms
110513903	LOC110513903	fibronectin-like	FINC_CHICKFibronectin (Fragments) OS=Gallus gallus OX=9031 GN=FN1 PE=2 SV=3	35.1015	7.84404	2.08461	3.76283	0.000167999	0.000746591	ID=gene49928;Dbxref=GeneID:110513903;Name=LOC110513903;end_range=809,.;gbkey=Gene;gene=LOC110513903;gene_biotype=protein_coding;partial=true	770	37	P:GO:0001503; P:GO:0001775; F:GO:0002020; P:GO:0002931; F:GO:0005201; F:GO:0005518; C:GO:0005604; C:GO:0005615; P:GO:0006953; P:GO:0007160; F:GO:0008201; P:GO:0008347; P:GO:0008360; P:GO:0009611; P:GO:0010039; P:GO:0010193; P:GO:0014823; P:GO:0018149; P:GO:0030198; P:GO:0030335; P:GO:0035924; P:GO:0036120; P:GO:0043066; P:GO:0043687; F:GO:0045340; P:GO:0048146; P:GO:0050921; P:GO:0051384; P:GO:00…	P:ossification; P:cell activation; F:protease binding; P:response to ischemia; F:extracellular matrix structural constituent; F:collagen binding; C:basement membrane; C:extracellular space; P:acute-phase response; P:cell-matrix adhesion; F:heparin binding; P:glial cell migration; P:regulation of cell shape; P:response to wounding; P:response to iron ion; P:response to ozone; P:response to activit…	no IPS match	no IPS match	no IPS match
110516050	LOC110516050	erythroblast NAD(P)(+)--arginine ADP-ribosyltransferase-like	NARE_CHICKErythroblast NAD(P)(+)--arginine ADP-ribosyltransferase OS=Gallus gallus OX=9031 GN=MADPRT PE=2 SV=1	13.8057	7.83889	1.24864	6.27794	3.43e-10	4.21e-09	ID=gene51958;Dbxref=GeneID:110516050;Name=LOC110516050;gbkey=Gene;gene=LOC110516050;gene_biotype=protein_coding;partial=true;start_range=.,7631	1049	2	F:GO:0003956; P:GO:0006471	F:NAD(P)+-protein-arginine ADP-ribosyltransferase activity; P:protein ADP-ribosylation	F:GO:0003956; P:GO:0006471	IPR000768 (PRINTS); IPR000768 (PFAM); G3DSA:3.90.176.10 (GENE3D); PTHR10339 (PANTHER); SSF56399 (SUPERFAMILY)	F:NAD(P)+-protein-arginine ADP-ribosyltransferase activity; P:protein ADP-ribosylation
110490770	Ig kappa chain C region, B allele-like		MUCM_ICTPUIg mu chain C region membrane-bound form OS=Ictalurus punctatus OX=7998 PE=2 SV=2	24.3711	7.83345	3.33848	2.34641	0.018955	0.0477982	ID=gene28401;Dbxref=GeneID:110490770;Name=LOC110490770;gbkey=Gene;gene=LOC110490770;gene_biotype=C_region	1603	1	F:GO:0005488	F:binding	no GO terms	PTHR45598 (PANTHER)	no GO terms
110528573	LOC110528573	protein-glutamine gamma-glutamyltransferase 2-like	TGM2_PAGMAProtein-glutamine gamma-glutamyltransferase 2 OS=Pagrus major OX=143350 GN=tgl2 PE=1 SV=1	22.3622	7.81913	1.09645	7.13135	9.94e-13	1.72e-11	ID=gene13528;Dbxref=GeneID:110528573;Name=LOC110528573;gbkey=Gene;gene=LOC110528573;gene_biotype=protein_coding	10778	NA			no GO terms	G3DSA:1.20.1410.10 (GENE3D)	no GO terms
110508267	LOC110508267	macrophage mannose receptor 1-like	MRC1_MOUSEMacrophage mannose receptor 1 OS=Mus musculus OX=10090 GN=Mrc1 PE=1 SV=2	2216.51	7.80949	0.430449	18.1426	1.47e-73	1.79e-70	ID=gene45513;Dbxref=GeneID:110508267;Name=LOC110508267;gbkey=Gene;gene=LOC110508267;gene_biotype=protein_coding	62491	11	F:GO:0004888; F:GO:0005515; F:GO:0005537; C:GO:0005887; P:GO:0006898; C:GO:0009986; C:GO:0010008; F:GO:0038024; P:GO:0071222; P:GO:0071346; P:GO:0071353	F:transmembrane signaling receptor activity; F:protein binding; F:mannose binding; C:integral component of plasma membrane; P:receptor-mediated endocytosis; C:cell surface; C:endosome membrane; F:cargo receptor activity; P:cellular response to lipopolysaccharide; P:cellular response to interferon-gamma; P:cellular response to interleukin-4	no GO terms	mobidb-lite (MOBIDB_LITE); mobidb-lite (MOBIDB_LITE)	no GO terms
110522002	LOC110522002	PR domain zinc finger protein 1-like	MYNN_DANREMyoneurin OS=Danio rerio OX=7955 GN=mynn PE=2 SV=1	35.9766	7.80559	1.04042	7.50232	6.27e-14	1.25e-12	ID=gene7009;Dbxref=GeneID:110522002;Name=LOC110522002;gbkey=Gene;gene=LOC110522002;gene_biotype=protein_coding	16460	1	F:GO:0003676	F:nucleic acid binding	no GO terms	mobidb-lite (MOBIDB_LITE); mobidb-lite (MOBIDB_LITE); PTHR44494 (PANTHER)	no GO terms
110517676	LOC110517676	C-type lectin domain family 9 member A-like		165.62	7.79248	0.567923	13.721	7.6e-43	1.67e-40	ID=gene53507;Dbxref=GeneID:110517676;Name=LOC110517676;end_range=2195,.;gbkey=Gene;gene=LOC110517676;gene_biotype=protein_coding;partial=true	1737	NA			no IPS match	no IPS match	no IPS match
110506689	LOC110506689	uncharacterized protein LOC110506689	uncharacterized protein LOC110506689	34.2151	7.77775	1.01444	7.66707	1.76e-14	3.75e-13	ID=gene4018;Dbxref=GeneID:110506689;Name=LOC110506689;gbkey=Gene;gene=LOC110506689;gene_biotype=protein_coding	3640	NA			no GO terms	IPR003599 (SMART); IPR013783 (G3DSA:2.60.40.GENE3D); IPR013106 (PFAM); PTHR11422 (PANTHER); IPR007110 (PROSITE_PROFILES); IPR036179 (SUPERFAMILY)	no GO terms
110538714	immunoglobulin heavy variable 3-23-like		HV05_CARAUIg heavy chain V region 5A OS=Carassius auratus OX=7957 PE=4 SV=1	28.5393	7.77609	2.4179	3.21604	0.0012997	0.00464083	ID=gene22863;Dbxref=GeneID:110538714;Name=LOC110538714;gbkey=Gene;gene=LOC110538714;gene_biotype=V_segment	538	NA			no GO terms	IPR013106 (SMART); IPR013106 (PFAM); IPR013783 (G3DSA:2.60.40.GENE3D); PTHR23266 (PANTHER); PTHR23266:SF203 (PANTHER); IPR007110 (PROSITE_PROFILES); IPR036179 (SUPERFAMILY)	no GO terms
110500642	LOC110500642	CD276 antigen-like	HHLA2_HUMANHERV-H LTR-associating protein 2 OS=Homo sapiens OX=9606 GN=HHLA2 PE=1 SV=1	326.989	7.76356	0.6781	11.449	2.38e-30	2.04e-28	ID=gene37955;Dbxref=GeneID:110500642;Name=LOC110500642;gbkey=Gene;gene=LOC110500642;gene_biotype=protein_coding	2516	14	P:GO:0001818; P:GO:0001819; F:GO:0005515; C:GO:0005768; P:GO:0007165; C:GO:0016020; P:GO:0032879; P:GO:0042102; P:GO:0042130; P:GO:0045072; P:GO:0046006; P:GO:0050776; P:GO:0051094; P:GO:0070232	P:negative regulation of cytokine production; P:positive regulation of cytokine production; F:protein binding; C:endosome; P:signal transduction; C:membrane; P:regulation of localization; P:positive regulation of T cell proliferation; P:negative regulation of T cell proliferation; P:regulation of interferon-gamma biosynthetic process; P:regulation of activated T cell proliferation; P:regulation o…	no GO terms	IPR013783 (G3DSA:2.60.40.GENE3D); IPR036179 (SUPERFAMILY)	no GO terms
100136244	LOC100136244	tissue inhibitor of metalloproteinase 2 precursor	TIMP2_CHICKMetalloproteinase inhibitor 2 OS=Gallus gallus OX=9031 GN=TIMP2 PE=2 SV=1	2100.09	7.75929	0.429414	18.0695	5.54e-73	6.29e-70	ID=gene50219;Dbxref=GeneID:100136244;Name=LOC100136244;description=tissue	851	2	F:GO:0008191; P:GO:0010951	F:metalloendopeptidase inhibitor activity; P:negative regulation of endopeptidase activity	F:GO:0008191; P:GO:0010951	IPR001820 (SMART); IPR027465 (G3DSA:3.90.370.GENE3D); IPR001820 (PFAM); G3DSA:2.40.50.120 (GENE3D); IPR001820 (PANTHER); IPR015613 (PTHR11844:PANTHER); IPR008993 (SUPERFAMILY); IPR008993 (SUPERFAMILY)	F:metalloendopeptidase inhibitor activity; P:negative regulation of endopeptidase activity
110532399	LOC110532399	E3 ubiquitin/ISG15 ligase TRIM25-like	STXA_SYNHOStonustoxin subunit alpha OS=Synanceia horrida OX=13279 PE=1 SV=3	71.3508	7.7528	0.863819	8.97503	2.83e-19	9.88e-18	ID=gene16781;Dbxref=GeneID:110532399;Name=LOC110532399;gbkey=Gene;gene=LOC110532399;gene_biotype=protein_coding	2693	3	F:GO:0005515; C:GO:0005622; F:GO:0008270	F:protein binding; C:intracellular; F:zinc ion binding	F:GO:0005515; F:GO:0008270	IPR003879 (PRINTS); IPR001841 (SMART); IPR006574 (SMART); IPR003877 (SMART); IPR000315 (SMART); G3DSA:3.30.40.90 (GENE3D); G3DSA:2.60.120.920 (GENE3D); IPR006574 (PFAM); IPR013083 (G3DSA:3.30.40.GENE3D); G3DSA:3.30.40.200 (GENE3D); IPR003877 (PFAM); IPR027370 (PFAM); IPR000315 (PFAM); PTHR43901 (PANTHER); IPR001841 (PROSITE_PROFILES); IPR000315 (PROSITE_PROFILES); IPR001870 (PROSITE_PROFILES); SS…	F:protein binding; F:zinc ion binding
110497736	pseudogene	pseudogene	NA	113.614	7.73803	0.902296	8.57593	9.83e-18	2.96e-16	ID=gene35267;Dbxref=GeneID:110497736;Name=LOC110497736;gbkey=Gene;gene=LOC110497736;gene_biotype=pseudogene;pseudo=true	NA	NA	NA	NA	NA	NA	NA	NA	NA
110528900	LOC110528900	immunoglobulin kappa light chain-like	KV03_RABITIg kappa chain V region 3374 OS=Oryctolagus cuniculus OX=9986 PE=1 SV=1	34.7205	7.73109	1.17114	6.60132	4.08e-11	5.69e-10	ID=gene12146;Dbxref=GeneID:110528900;Name=LOC110528900;gbkey=Gene;gene=LOC110528900;gene_biotype=protein_coding;partial=true	23795	9	F:GO:0004252; C:GO:0005615; C:GO:0005886; P:GO:0006898; P:GO:0006958; P:GO:0030449; P:GO:0038095; P:GO:0038096; P:GO:0050900	F:serine-type endopeptidase activity; C:extracellular space; C:plasma membrane; P:receptor-mediated endocytosis; P:complement activation, classical pathway; P:regulation of complement activation; P:Fc-epsilon receptor signaling pathway; P:Fc-gamma receptor signaling pathway involved in phagocytosis; P:leukocyte migration	no GO terms	mobidb-lite (MOBIDB_LITE); mobidb-lite (MOBIDB_LITE)	no GO terms	EC:3.4.21	Acting on peptide bonds (peptidases)
110537176	LOC110537176	uncharacterized protein LOC110537176	unnamed protein product	384.803	7.73088	1.36516	5.66297	1.49e-08	1.4e-07	ID=gene21099;Dbxref=GeneID:110537176;Name=LOC110537176;gbkey=Gene;gene=LOC110537176;gene_biotype=protein_coding	1757	6	F:GO:0005125; F:GO:0005127; C:GO:0005576; P:GO:0006955; P:GO:0043524; P:GO:0070120	F:cytokine activity; F:ciliary neurotrophic factor receptor binding; C:extracellular region; P:immune response; P:negative regulation of neuron apoptotic process; P:ciliary neurotrophic factor-mediated signaling pathway	F:GO:0005125; F:GO:0005127; C:GO:0005576; P:GO:0006955; P:GO:0043524; P:GO:0070120	G3DSA:1.20.1250.10 (GENE3D); IPR001581 (PFAM); IPR000151 (PANTHER); IPR009079 (SUPERFAMILY)	F:cytokine activity; F:ciliary neurotrophic factor receptor binding; C:extracellular region; P:immune response; P:negative regulation of neuron apoptotic process; P:ciliary neurotrophic factor-mediated signaling pathway
110499399	LOC110499399	myoneurin-like isoform X1	HIC2_DANREHypermethylated in cancer 2 protein OS=Danio rerio OX=7955 GN=hic2 PE=2 SV=1	45.0987	7.72768	0.973816	7.93546	2.1e-15	4.94e-14	ID=gene36670;Dbxref=GeneID:110499399;Name=LOC110499399;gbkey=Gene;gene=LOC110499399;gene_biotype=protein_coding	3363	4	P:GO:0000122; F:GO:0003676; F:GO:0003700; P:GO:0008630	P:negative regulation of transcription by RNA polymerase II; F:nucleic acid binding; F:DNA-binding transcription factor activity; P:intrinsic apoptotic signaling pathway in response to DNA damage	P:GO:0000122; F:GO:0003676; F:GO:0003700; P:GO:0008630	IPR013087 (SMART); G3DSA:3.30.160.60 (GENE3D); IPR013087 (PFAM); G3DSA:3.30.160.60 (GENE3D); mobidb-lite (MOBIDB_LITE); IPR028424 (PANTHER); IPR013087 (PROSITE_PROFILES); IPR013087 (PROSITE_PROFILES); IPR036236 (SUPERFAMILY)	P:negative regulation of transcription by RNA polymerase II; F:nucleic acid binding; F:DNA-binding transcription factor activity; P:intrinsic apoptotic signaling pathway in response to DNA damage
110529596	LOC110529596	12-(S)-hydroxy-5,8,10,14-eicosatetraenoic acid receptor-like	GPR31_MOUSE12-(S)-hydroxy-5,8,10,14-eicosatetraenoic acid receptor OS=Mus musculus OX=10090 GN=Gpr31 PE=3 SV=1	42.935	7.71069	0.943086	8.17602	2.93e-16	7.59e-15	ID=gene14085;Dbxref=GeneID:110529596;Name=LOC110529596;gbkey=Gene;gene=LOC110529596;gene_biotype=protein_coding	2795	5	F:GO:0004930; P:GO:0007186; C:GO:0016021; P:GO:0048522; P:GO:0065008	F:G protein-coupled receptor activity; P:G protein-coupled receptor signaling pathway; C:integral component of membrane; P:positive regulation of cellular process; P:regulation of biological quality	F:GO:0004930; P:GO:0007186; C:GO:0016021	IPR000276 (PRINTS); IPR000276 (PFAM); G3DSA:1.20.1070.10 (GENE3D); PTHR24231:SF32 (PANTHER); PTHR24231 (PANTHER); IPR017452 (PROSITE_PROFILES); SSF81321 (SUPERFAMILY)	F:G protein-coupled receptor activity; P:G protein-coupled receptor signaling pathway; C:integral component of membrane
100136035	tf	tissue factor precursor	tissue factor-like	654.885	7.7085	0.445386	17.3075	4.13e-67	3.7e-64	ID=gene14769;Dbxref=GeneID:100136035;Name=tf;description=tissue	3881	2	P:GO:0007596; C:GO:0016021	P:blood coagulation; C:integral component of membrane	no IPS match	no IPS match	no IPS match
110488718	LOC110488718	free fatty acid receptor 2-like	GP183_SALSAG-protein coupled receptor 183 OS=Salmo salar OX=8030 GN=gpr183 PE=2 SV=1	981.748	7.68227	0.382882	20.0643	1.51e-89	3.68e-86	ID=gene2521;Dbxref=GeneID:110488718;Name=LOC110488718;gbkey=Gene;gene=LOC110488718;gene_biotype=protein_coding	9216	3	F:GO:0004930; P:GO:0007186; C:GO:0016021	F:G protein-coupled receptor activity; P:G protein-coupled receptor signaling pathway; C:integral component of membrane	F:GO:0004930; P:GO:0007186; C:GO:0016021	IPR000276 (PRINTS); G3DSA:1.20.1070.10 (GENE3D); IPR000276 (PFAM); PTHR24231:SF8 (PANTHER); PTHR24231 (PANTHER); IPR017452 (PROSITE_PROFILES); cd15170 (CDD); SSF81321 (SUPERFAMILY)	F:G protein-coupled receptor activity; P:G protein-coupled receptor signaling pathway; C:integral component of membrane
100136637	LOC100136637	decoy receptor 3 protein precursor	TNF6B_HUMANTumor necrosis factor receptor superfamily member 6B OS=Homo sapiens OX=9606 GN=TNFRSF6B PE=1 SV=1	727.571	7.68016	0.55989	13.7173	8e-43	1.75e-40	ID=gene16574;Dbxref=GeneID:100136637;Name=LOC100136637;description=decoy	1700	1	F:GO:0005515	F:protein binding	F:GO:0005515	IPR001368 (SMART); G3DSA:2.10.50.10 (GENE3D); IPR001368 (PFAM); G3DSA:3.10.360.30 (GENE3D); PTHR23097:SF116 (PANTHER); PTHR23097 (PANTHER); IPR001368 (PROSITE_PROFILES); SSF57586 (SUPERFAMILY); SSF57586 (SUPERFAMILY)	F:protein binding
110500366	LOC110500366	plasminogen activator inhibitor 1-like	SERP3_DANREProbable serpin E3 OS=Danio rerio OX=7955 GN=serpine3 PE=3 SV=1	1653.51	7.66431	0.468278	16.367	3.29e-60	2.07e-57	ID=gene37606;Dbxref=GeneID:110500366;Name=LOC110500366;gbkey=Gene;gene=LOC110500366;gene_biotype=protein_coding	7227	NA			no IPS match	no IPS match	no IPS match
110491445	lncRNA	lncRNA	PEG10_MOUSERetrotransposon-derived protein PEG10 OS=Mus musculus OX=10090 GN=Peg10 PE=1 SV=2	12.371	7.66329	1.23972	6.18146	6.35e-10	7.51e-09	ID=gene29002;Dbxref=GeneID:110491445;Name=LOC110491445;gbkey=Gene;gene=LOC110491445;gene_biotype=lncRNA	78171	3	F:GO:0005488; P:GO:0032502; C:GO:0044424	F:binding; P:developmental process; C:intracellular part	no IPS match	no IPS match	no IPS match
110530599	LOC110530599	matrix metalloproteinase-14-like	MMP21_DANREMatrix metallopeptidase-21 OS=Danio rerio OX=7955 GN=mmp21 PE=2 SV=2	2894.12	7.61519	0.389741	19.5391	5.11e-85	1.02e-81	ID=gene15211;Dbxref=GeneID:110530599;Name=LOC110530599;gbkey=Gene;gene=LOC110530599;gene_biotype=protein_coding	16115	1	P:GO:0007368	P:determination of left/right symmetry	no GO terms	G3DSA:3.30.420.470 (GENE3D)	no GO terms
110535130	LOC110535130	PR domain zinc finger protein 8-like	PRDM8_HUMANPR domain zinc finger protein 8 OS=Homo sapiens OX=9606 GN=PRDM8 PE=1 SV=3	11.6229	7.60769	1.35554	5.6123	2e-08	1.84e-07	ID=gene20648;Dbxref=GeneID:110535130;Name=LOC110535130;gbkey=Gene;gene=LOC110535130;gene_biotype=protein_coding	5696	1	F:GO:0003676	F:nucleic acid binding	F:GO:0003676	IPR013087 (SMART); G3DSA:3.30.160.60 (GENE3D); PF13894 (PFAM); mobidb-lite (MOBIDB_LITE); mobidb-lite (MOBIDB_LITE); mobidb-lite (MOBIDB_LITE); mobidb-lite (MOBIDB_LITE); mobidb-lite (MOBIDB_LITE); mobidb-lite (MOBIDB_LITE); mobidb-lite (MOBIDB_LITE); PTHR16516 (PANTHER); PTHR16516:SF7 (PANTHER); IPR013087 (PROSITE_PROFILES); IPR013087 (PROSITE_PROFILES); IPR036236 (SUPERFAMILY)	F:nucleic acid binding
110490818	LOC110490818	musculin-like	TCF21_DANRETranscription factor 21 OS=Danio rerio OX=7955 GN=tcf21 PE=2 SV=1	18.5595	7.60453	1.37901	5.51449	3.5e-08	3.12e-07	ID=gene27312;Dbxref=GeneID:110490818;Name=LOC110490818;gbkey=Gene;gene=LOC110490818;gene_biotype=protein_coding;partial=true;start_range=.,2881125	1454	1	F:GO:0046983	F:protein dimerization activity	F:GO:0046983	IPR011598 (SMART); IPR011598 (PFAM); IPR036638 (G3DSA:4.10.280.GENE3D); mobidb-lite (MOBIDB_LITE); mobidb-lite (MOBIDB_LITE); PTHR23349 (PANTHER); PTHR23349:SF62 (PANTHER); IPR011598 (PROSITE_PROFILES); IPR011598 (CDD); IPR036638 (SUPERFAMILY)	F:protein dimerization activity
110503053	lncRNA	lncRNA	insertion element IS630 putative 39 kDa -like protein	11.6693	7.597	1.27055	5.97929	2.24e-09	2.42e-08	ID=gene39256;Dbxref=GeneID:110503053;Name=LOC110503053;gbkey=Gene;gene=LOC110503053;gene_biotype=lncRNA	1504	NA			no GO terms	IPR038717 (PFAM); G3DSA:3.30.420.470 (GENE3D)	no GO terms
110526793	lncRNA	lncRNA	cell surface glycoprotein 1-like	11.3743	7.5724	2.38774	3.17136	0.00151725	0.00531889	ID=gene11646;Dbxref=GeneID:110526793;Name=LOC110526793;gbkey=Gene;gene=LOC110526793;gene_biotype=lncRNA	910	7	F:GO:0005112; P:GO:0007155; C:GO:0016021; F:GO:0016627; P:GO:0030182; F:GO:0050660; P:GO:0055114	F:Notch binding; P:cell adhesion; C:integral component of membrane; F:oxidoreductase activity, acting on the CH-CH group of donors; P:neuron differentiation; F:flavin adenine dinucleotide binding; P:oxidation-reduction process	no GO terms	mobidb-lite (MOBIDB_LITE); mobidb-lite (MOBIDB_LITE); mobidb-lite (MOBIDB_LITE); mobidb-lite (MOBIDB_LITE); mobidb-lite (MOBIDB_LITE)	no GO terms
110524878	LOC110524878	L-selectin-like	ISP2_BRASGType-2 ice-structuring protein OS=Brachyopsis segaliensis OX=1633465 PE=1 SV=1	11.8895	7.55424	1.31972	5.72413	1.04e-08	1.01e-07	ID=gene9780;Dbxref=GeneID:110524878;Name=LOC110524878;gbkey=Gene;gene=LOC110524878;gene_biotype=protein_coding;partial=true	3407	NA			no IPS match	no IPS match	no IPS match
110488197	LOC110488197	CMP-N-acetylneuraminate-beta-galactosamide-alpha-2,3-sialyltransferase 1-like	SIA4B_MOUSECMP-N-acetylneuraminate-beta-galactosamide-alpha-2,3-sialyltransferase 2 OS=Mus musculus OX=10090 GN=St3gal2 PE=1 SV=2	575.263	7.55026	0.510923	14.7777	2.04e-49	6.38e-47	ID=gene25935;Dbxref=GeneID:110488197;Name=LOC110488197;gbkey=Gene;gene=LOC110488197;gene_biotype=protein_coding;partial=true;start_range=.,23102427	14014	13	F:GO:0003836; C:GO:0005576; P:GO:0006054; P:GO:0006487; P:GO:0009247; P:GO:0009312; C:GO:0016021; P:GO:0016266; P:GO:0018146; P:GO:0030259; C:GO:0032580; F:GO:0047288; P:GO:1990743	F:beta-galactoside (CMP) alpha-2,3-sialyltransferase activity; C:extracellular region; P:N-acetylneuraminate metabolic process; P:protein N-linked glycosylation; P:glycolipid biosynthetic process; P:oligosaccharide biosynthetic process; C:integral component of membrane; P:O-glycan processing; P:keratan sulfate biosynthetic process; P:lipid glycosylation; C:Golgi cisterna membrane; F:monosialogang…	no IPS match	no IPS match	no IPS match	EC:2.4.99.2; EC:2.4.99.4; EC:2.4.99	Beta-D-galactosyl-(1->3)-N-acetyl-beta-D-galactosaminide alpha-2,3-; Beta-galactoside alpha-2,3-sialyltransferase; Glycosyltransferases
110510056	LOC110510056	uncharacterized protein LOC110510056	Tc1-like transporase	377.768	7.54678	0.480234	15.7148	1.2e-55	5.74e-53	ID=gene46231;Dbxref=GeneID:110510056;Name=LOC110510056;end_range=30829163,.;gbkey=Gene;gene=LOC110510056;gene_biotype=protein_coding;partial=true;start_range=.,30818285	10878	3	F:GO:0003677; P:GO:0006313; P:GO:0015074	F:DNA binding; P:transposition, DNA-mediated; P:DNA integration	no GO terms	IPR013783 (G3DSA:2.60.40.GENE3D); IPR007110 (PROSITE_PROFILES)	no GO terms
110488626	LOC110488626	hepatocyte cell adhesion molecule-like	Tc1-like transporase	197.635	7.52828	0.803789	9.36599	7.53e-21	3.03e-19	ID=gene26561;Dbxref=GeneID:110488626;Name=LOC110488626;gbkey=Gene;gene=LOC110488626;gene_biotype=protein_coding	9421	3	F:GO:0003677; P:GO:0006313; P:GO:0015074	F:DNA binding; P:transposition, DNA-mediated; P:DNA integration	F:GO:0003677; P:GO:0006313; P:GO:0015074	IPR036388 (G3DSA:1.10.10.GENE3D); G3DSA:3.30.420.470 (GENE3D); IPR038717 (PFAM); IPR002492 (PFAM); PTHR23022 (PANTHER); PTHR23022:SF92 (PANTHER); IPR009057 (SUPERFAMILY)	F:DNA binding; P:transposition, DNA-mediated; P:DNA integration
110493534	LOC110493534	beta-parvin-like	PARVB_HUMANBeta-parvin OS=Homo sapiens OX=9606 GN=PARVB PE=1 SV=1	9738.83	7.52432	0.342398	21.9753	4.96e-107	2.41e-103	ID=gene2968;Dbxref=GeneID:110493534;Name=LOC110493534;gbkey=Gene;gene=LOC110493534;gene_biotype=protein_coding	13079	21	P:GO:0002040; P:GO:0003148; F:GO:0003779; C:GO:0005634; C:GO:0005829; C:GO:0005886; C:GO:0005925; C:GO:0015629; F:GO:0019904; C:GO:0030018; C:GO:0030027; P:GO:0030032; P:GO:0031532; C:GO:0032991; P:GO:0034113; P:GO:0034446; P:GO:0051291; P:GO:0060271; P:GO:0070252; P:GO:0071670; P:GO:0071963	P:sprouting angiogenesis; P:outflow tract septum morphogenesis; F:actin binding; C:nucleus; C:cytosol; C:plasma membrane; C:focal adhesion; C:actin cytoskeleton; F:protein domain specific binding; C:Z disc; C:lamellipodium; P:lamellipodium assembly; P:actin cytoskeleton reorganization; C:protein-containing complex; P:heterotypic cell-cell adhesion; P:substrate adhesion-dependent cell spreading; P…	no IPS match	no IPS match	no IPS match
110534785	LOC110534785	ecto-ADP-ribosyltransferase 5-like	NAR5_HUMANEcto-ADP-ribosyltransferase 5 OS=Homo sapiens OX=9606 GN=ART5 PE=2 SV=4	51.8449	7.50713	1.0707	7.01143	2.36e-12	3.91e-11	ID=gene19035;Dbxref=GeneID:110534785;Name=LOC110534785;gbkey=Gene;gene=LOC110534785;gene_biotype=protein_coding	1865	2	F:GO:0003956; P:GO:0006471	F:NAD(P)+-protein-arginine ADP-ribosyltransferase activity; P:protein ADP-ribosylation	F:GO:0003956; P:GO:0006471	IPR000768 (PRINTS); G3DSA:3.90.176.10 (GENE3D); IPR000768 (PFAM); PTHR10339 (PANTHER); SSF56399 (SUPERFAMILY)	F:NAD(P)+-protein-arginine ADP-ribosyltransferase activity; P:protein ADP-ribosylation
110528715	LOC110528715	G-protein coupled receptor 183-like	GP183_SALSAG-protein coupled receptor 183 OS=Salmo salar OX=8030 GN=gpr183 PE=2 SV=1	10.9227	7.45454	1.33863	5.5688	2.56e-08	2.33e-07	ID=gene11789;Dbxref=GeneID:110528715;Name=LOC110528715;end_range=187854,.;gbkey=Gene;gene=LOC110528715;gene_biotype=protein_coding;partial=true	3511	3	F:GO:0004930; P:GO:0007186; C:GO:0016021	F:G protein-coupled receptor activity; P:G protein-coupled receptor signaling pathway; C:integral component of membrane	F:GO:0004930; P:GO:0007186; C:GO:0016021	PR01157 (PRINTS); IPR000276 (PRINTS); G3DSA:1.20.1070.10 (GENE3D); IPR000276 (PFAM); PTHR24237 (PANTHER); PTHR24237:SF7 (PANTHER); IPR017452 (PROSITE_PROFILES); SSF81321 (SUPERFAMILY)	F:G protein-coupled receptor activity; P:G protein-coupled receptor signaling pathway; C:integral component of membrane
110485791	LOC110485791	C-X-C motif chemokine 11-like	C-X-C motif chemokine 11-like	60.0087	7.43895	0.917061	8.11172	4.99e-16	1.26e-14	ID=gene23737;Dbxref=GeneID:110485791;Name=LOC110485791;gbkey=Gene;gene=LOC110485791;gene_biotype=protein_coding	1408	4	C:GO:0005576; P:GO:0006955; F:GO:0008009; P:GO:0060326	C:extracellular region; P:immune response; F:chemokine activity; P:cell chemotaxis	no IPS match	no IPS match	no IPS match
110507263	LOC110507263	uncharacterized protein LOC110507263	interleukin-12 alpha chain	17.7192	7.41733	1.13596	6.52958	6.6e-11	8.99e-10	ID=gene43867;Dbxref=GeneID:110507263;Name=LOC110507263;gbkey=Gene;gene=LOC110507263;gene_biotype=protein_coding	1844	6	F:GO:0005125; F:GO:0005143; C:GO:0005615; P:GO:0006955; F:GO:0008083; P:GO:0010469	F:cytokine activity; F:interleukin-12 receptor binding; C:extracellular space; P:immune response; F:growth factor activity; P:regulation of signaling receptor activity	no GO terms	mobidb-lite (MOBIDB_LITE)	no GO terms
110531988	LOC110531988	fibulin-2-like	FBLN1_DANREFibulin-1 OS=Danio rerio OX=7955 GN=fbln1 PE=2 SV=1	433.89	7.41102	0.556675	13.313	1.95e-40	3.58e-38	ID=gene16371;Dbxref=GeneID:110531988;Name=LOC110531988;gbkey=Gene;gene=LOC110531988;gene_biotype=protein_coding	48274	9	F:GO:0003677; F:GO:0005381; F:GO:0005515; P:GO:0006313; P:GO:0015074; C:GO:0016021; P:GO:0030198; P:GO:0034755; C:GO:0062023	F:DNA binding; F:iron ion transmembrane transporter activity; F:protein binding; P:transposition, DNA-mediated; P:DNA integration; C:integral component of membrane; P:extracellular matrix organization; P:iron ion transmembrane transport; C:collagen-containing extracellular matrix	F:GO:0005515; P:GO:0030198; C:GO:0062023	mobidb-lite (MOBIDB_LITE); mobidb-lite (MOBIDB_LITE); mobidb-lite (MOBIDB_LITE); mobidb-lite (MOBIDB_LITE); mobidb-lite (MOBIDB_LITE); mobidb-lite (MOBIDB_LITE); mobidb-lite (MOBIDB_LITE); IPR037286 (PANTHER)	F:protein binding; P:extracellular matrix organization; C:collagen-containing extracellular matrix
110486749	LOC110486749	aldehyde dehydrogenase family 3 member B1-like	A9A1A_DANREAldehyde dehydrogenase family 9 member A1-A OS=Danio rerio OX=7955 GN=aldh9a1a PE=2 SV=1	84.6045	7.39783	0.753535	9.8175	9.47e-23	4.53e-21	ID=gene24880;Dbxref=GeneID:110486749;Name=LOC110486749;gbkey=Gene;gene=LOC110486749;gene_biotype=protein_coding	6560	3	F:GO:0003677; P:GO:0006313; P:GO:0015074	F:DNA binding; P:transposition, DNA-mediated; P:DNA integration	F:GO:0003677; P:GO:0006313; P:GO:0015074	IPR036388 (G3DSA:1.10.10.GENE3D); IPR002492 (PFAM); G3DSA:3.30.420.470 (GENE3D); PTHR23022:SF92 (PANTHER); PTHR23022 (PANTHER); IPR009057 (SUPERFAMILY)	F:DNA binding; P:transposition, DNA-mediated; P:DNA integration
110534591	LOC110534591	uncharacterized protein LOC110534591	unnamed protein product, partial	16.6542	7.39714	1.27065	5.82156	5.83e-09	5.88e-08	ID=gene19061;Dbxref=GeneID:110534591;Name=LOC110534591;gbkey=Gene;gene=LOC110534591;gene_biotype=protein_coding	1805	NA			no GO terms	PTHR14905 (PANTHER); PTHR14905:SF15 (PANTHER)	no GO terms
110537202	LOC110537202	E3 ubiquitin-protein ligase RNF34-like	RNF34_PONABE3 ubiquitin-protein ligase RNF34 OS=Pongo abelii OX=9601 GN=RNF34 PE=2 SV=2	16.9983	7.37877	1.21658	6.06515	1.32e-09	1.48e-08	ID=gene21126;Dbxref=GeneID:110537202;Name=LOC110537202;gbkey=Gene;gene=LOC110537202;gene_biotype=protein_coding	23055	17	F:GO:0002039; C:GO:0005829; C:GO:0005886; C:GO:0012505; C:GO:0016607; F:GO:0031625; P:GO:0035872; P:GO:0043161; F:GO:0046872; F:GO:0061630; P:GO:0070417; P:GO:0070936; P:GO:1901797; F:GO:1901981; P:GO:1902042; P:GO:2000374; P:GO:2001271	F:p53 binding; C:cytosol; C:plasma membrane; C:endomembrane system; C:nuclear speck; F:ubiquitin protein ligase binding; P:nucleotide-binding domain, leucine rich repeat containing receptor signaling pathway; P:proteasome-mediated ubiquitin-dependent protein catabolic process; F:metal ion binding; F:ubiquitin protein ligase activity; P:cellular response to cold; P:protein K48-linked ubiquitinatio…	no GO terms	IPR000477 (PFAM); PTHR45612 (PANTHER); IPR000477 (PROSITE_PROFILES); cd01650 (CDD); SSF56672 (SUPERFAMILY)	no GO terms
110498134	LOC110498134	saposin-C-like	unnamed protein product, partial	311.412	7.37494	0.771951	9.55364	1.25e-21	5.4e-20	ID=gene35703;Dbxref=GeneID:110498134;Name=LOC110498134;gbkey=Gene;gene=LOC110498134;gene_biotype=protein_coding	8236	NA			no IPS match	no IPS match	no IPS match
110512419	LOC110512419	immunoglobulin kappa light chain-like	IGKC_MOUSEImmunoglobulin kappa constant OS=Mus musculus OX=10090 GN=Igkc PE=1 SV=2	9.68883	7.36042	1.54794	4.75497	1.98e-06	1.31e-05	ID=gene48517;Dbxref=GeneID:110512419;Name=LOC110512419;end_range=925,.;gbkey=Gene;gene=LOC110512419;gene_biotype=protein_coding;partial=true	924	NA			no GO terms	IPR013783 (G3DSA:2.60.40.GENE3D); IPR003597 (PFAM); PTHR23266:SF79 (PANTHER); PTHR23266 (PANTHER); IPR007110 (PROSITE_PROFILES); IPR036179 (SUPERFAMILY)	no GO terms
110504980	fosl1	fos-related antigen 1 isoform X1	FOS_CYPCAProto-oncogene c-Fos OS=Cyprinus carpio OX=7962 GN=fos PE=2 SV=1	211.914	7.35744	0.514901	14.289	2.56e-46	7.15e-44	ID=gene41463;Dbxref=GeneID:110504980;Name=fosl1;gbkey=Gene;gene=fosl1;gene_biotype=protein_coding	4231	3	F:GO:0003677; F:GO:0003700; P:GO:0006357	F:DNA binding; F:DNA-binding transcription factor activity; P:regulation of transcription by RNA polymerase II	F:GO:0003677; F:GO:0003700; P:GO:0006357	mobidb-lite (MOBIDB_LITE); mobidb-lite (MOBIDB_LITE); mobidb-lite (MOBIDB_LITE); PTHR23351:SF32 (PANTHER); IPR000837 (PANTHER)	F:DNA binding; F:DNA-binding transcription factor activity; P:regulation of transcription by RNA polymerase II
110490008	LOC110490008	inhibin beta A chain-like	DVR1_DANREProtein DVR-1 OS=Danio rerio OX=7955 GN=dvr1 PE=2 SV=1	268.191	7.35605	0.599449	12.2714	1.29e-34	1.52e-32	ID=gene27853;Dbxref=GeneID:110490008;Name=LOC110490008;gbkey=Gene;gene=LOC110490008;gene_biotype=protein_coding	11284	1	F:GO:0008083	F:growth factor activity	F:GO:0008083	PR00669 (PRINTS); IPR001839 (SMART); IPR029034 (G3DSA:2.10.90.GENE3D); IPR001839 (PFAM); IPR001111 (PFAM); IPR015615 (PANTHER); PTHR11848:SF133 (PANTHER); IPR001839 (PROSITE_PROFILES); IPR029034 (SUPERFAMILY)	F:growth factor activity
110489050	LOC110489050	fermitin family homolog 3-like	FERM2_DANREFermitin family homolog 2 OS=Danio rerio OX=7955 GN=fermt2 PE=2 SV=1	3415.62	7.32405	0.464276	15.7752	4.61e-56	2.24e-53	ID=gene27031;Dbxref=GeneID:110489050;Name=LOC110489050;gbkey=Gene;gene=LOC110489050;gene_biotype=protein_coding;partial=true	8192	1	P:GO:0007229	P:integrin-mediated signaling pathway	no IPS match	no IPS match	no IPS match
110492504	LOC110492504	zinc finger protein 41-like	ZB16A_DANREZinc finger and BTB domain-containing protein 16-A OS=Danio rerio OX=7955 GN=zbtb16a PE=1 SV=1	9.57786	7.317	2.49098	2.9374	0.00330979	0.0105949	ID=gene30295;Dbxref=GeneID:110492504;Name=LOC110492504;gbkey=Gene;gene=LOC110492504;gene_biotype=protein_coding	1619	1	F:GO:0003676	F:nucleic acid binding	F:GO:0003676	IPR013087 (SMART); G3DSA:3.30.160.60 (GENE3D); G3DSA:3.30.160.60 (GENE3D); IPR013087 (PFAM); G3DSA:3.30.160.60 (GENE3D); PTHR24376:SF51 (PANTHER); PTHR24376:SF51 (PANTHER); PTHR24376 (PANTHER); IPR013087 (PROSITE_PROFILES); IPR013087 (PROSITE_PROFILES); IPR013087 (PROSITE_PROFILES); IPR013087 (PROSITE_PROFILES); IPR036236 (SUPERFAMILY); IPR036236 (SUPERFAMILY)	F:nucleic acid binding
110499122	LOC110499122	eomesodermin-like	TBX5A_DANRET-box transcription factor TBX5-A OS=Danio rerio OX=7955 GN=tbx5a PE=2 SV=2	25.7146	7.30976	1.08266	6.75167	1.46e-11	2.19e-10	ID=gene36371;Dbxref=GeneID:110499122;Name=LOC110499122;gbkey=Gene;gene=LOC110499122;gene_biotype=protein_coding	19544	3	F:GO:0003700; C:GO:0005634; P:GO:0006355	F:DNA-binding transcription factor activity; C:nucleus; P:regulation of transcription, DNA-templated	F:GO:0003700; C:GO:0005634; P:GO:0006355	IPR032385 (PFAM); mobidb-lite (MOBIDB_LITE); mobidb-lite (MOBIDB_LITE); mobidb-lite (MOBIDB_LITE); mobidb-lite (MOBIDB_LITE); PTHR11267:SF125 (PANTHER); IPR001699 (PANTHER)	F:DNA-binding transcription factor activity; C:nucleus; P:regulation of transcription, DNA-templated
110513985	LOC110513985	phosphoinositide 3-kinase regulatory subunit 4-like	MELK_DANREMaternal embryonic leucine zipper kinase OS=Danio rerio OX=7955 GN=melk PE=2 SV=1	9.45663	7.3064	2.62736	2.78089	0.00542104	0.0162846	ID=gene50004;Dbxref=GeneID:110513985;Name=LOC110513985;end_range=1640,.;gbkey=Gene;gene=LOC110513985;gene_biotype=protein_coding;partial=true;start_range=.,6	1634	3	F:GO:0004672; F:GO:0005524; P:GO:0006468	F:protein kinase activity; F:ATP binding; P:protein phosphorylation	F:GO:0004672; F:GO:0005524; P:GO:0006468	IPR000719 (SMART); IPR000719 (PFAM); G3DSA:1.10.510.10 (GENE3D); PTHR17583 (PANTHER); IPR000719 (PROSITE_PROFILES); cd13980 (CDD); IPR011009 (SUPERFAMILY)	F:protein kinase activity; F:ATP binding; P:protein phosphorylation
110526258	LOC110526258	pleckstrin homology domain-containing family F member 2-like	PKHF2_DANREPleckstrin homology domain-containing family F member 2 OS=Danio rerio OX=7955 GN=plekhf2 PE=2 SV=1	481.414	7.29216	0.506244	14.4044	4.85e-47	1.41e-44	ID=gene11047;Dbxref=GeneID:110526258;Name=LOC110526258;gbkey=Gene;gene=LOC110526258;gene_biotype=protein_coding	1704	1	F:GO:0046872	F:metal ion binding	F:GO:0046872	IPR000306 (SMART); IPR001849 (SMART); IPR001849 (PFAM); IPR000306 (PFAM); IPR013083 (G3DSA:3.30.40.GENE3D); IPR011993 (G3DSA:2.30.29.GENE3D); PTHR12673 (PANTHER); PTHR12673:SF12 (PANTHER); IPR017455 (PROSITE_PROFILES); IPR001849 (PROSITE_PROFILES); IPR037871 (CDD); SSF50729 (SUPERFAMILY); IPR011011 (SUPERFAMILY)	F:metal ion binding
110509576	LOC110509576	CD27 antigen-like	Tc1-like transporase	72.252	7.27067	0.731621	9.93775	2.85e-23	1.42e-21	ID=gene4472;Dbxref=GeneID:110509576;Name=LOC110509576;gbkey=Gene;gene=LOC110509576;gene_biotype=protein_coding	4164	3	F:GO:0003677; P:GO:0006313; P:GO:0015074	F:DNA binding; P:transposition, DNA-mediated; P:DNA integration	F:GO:0003677; P:GO:0006313; P:GO:0015074	G3DSA:3.30.420.470 (GENE3D); IPR002492 (PFAM); IPR036388 (G3DSA:1.10.10.GENE3D); IPR038717 (PFAM); PTHR23022 (PANTHER); PTHR23022:SF92 (PANTHER); IPR009057 (SUPERFAMILY)	F:DNA binding; P:transposition, DNA-mediated; P:DNA integration
110520883	LOC110520883	mannose-specific lectin-like		110.113	7.2347	0.91767	7.88377	3.18e-15	7.35e-14	ID=gene4326;Dbxref=GeneID:110520883;Name=LOC110520883;gbkey=Gene;gene=LOC110520883;gene_biotype=protein_coding	9116	NA			no IPS match	no IPS match	no IPS match
110496428	LOC110496428	leucine-rich repeat-containing protein 3B-like	LRC3B_DANRELeucine-rich repeat-containing protein 3B OS=Danio rerio OX=7955 GN=lrrc3b PE=2 SV=1	8.78973	7.23106	1.35229	5.34727	8.93e-08	7.47e-07	ID=gene34052;Dbxref=GeneID:110496428;Name=LOC110496428;gbkey=Gene;gene=LOC110496428;gene_biotype=protein_coding	16049	1	F:GO:0005515	F:protein binding	F:GO:0005515	IPR003591 (SMART); IPR001611 (PFAM); IPR032675 (G3DSA:3.80.10.GENE3D); IPR001611 (PFAM); PTHR44210 (PANTHER); PTHR44210:SF4 (PANTHER); IPR001611 (PROSITE_PROFILES); IPR001611 (PROSITE_PROFILES); SSF52058 (SUPERFAMILY)	F:protein binding
110517156	lncRNA	lncRNA	OX-2 membrane glycoprotein-like isoform X2	35.0322	7.21558	1.13128	6.37824	1.79e-10	2.29e-09	ID=gene53015;Dbxref=GeneID:110517156;Name=LOC110517156;gbkey=Gene;gene=LOC110517156;gene_biotype=lncRNA	1938	3	C:GO:0016021; P:GO:0043031; P:GO:0050776	C:integral component of membrane; P:negative regulation of macrophage activation; P:regulation of immune response	no IPS match	no IPS match	no IPS match
110534493	lncRNA	lncRNA	CEP44_XENTRCentrosomal protein of 44 kDa OS=Xenopus tropicalis OX=8364 GN=cep44 PE=2 SV=1	8.92396	7.20992	1.25568	5.74185	9.36e-09	9.15e-08	ID=gene18852;Dbxref=GeneID:110534493;Name=LOC110534493;gbkey=Gene;gene=LOC110534493;gene_biotype=lncRNA	8910	5	C:GO:0000922; F:GO:0005515; C:GO:0005737; C:GO:0005813; C:GO:0030496	C:spindle pole; F:protein binding; C:cytoplasm; C:centrosome; C:midbody	no IPS match	no IPS match	no IPS match
110497250	LOC110497250	C-type lectin domain family 4 member E-like	PEG10_MOUSERetrotransposon-derived protein PEG10 OS=Mus musculus OX=10090 GN=Peg10 PE=1 SV=2	63.6294	7.19961	0.961397	7.48869	6.96e-14	1.38e-12	ID=gene34564;Dbxref=GeneID:110497250;Name=LOC110497250;gbkey=Gene;gene=LOC110497250;gene_biotype=protein_coding	15529	3	F:GO:0005488; P:GO:0032502; C:GO:0044424	F:binding; P:developmental process; C:intracellular part	no GO terms	IPR005162 (PFAM); IPR032567 (PANTHER)	no GO terms
[truncated: 11,845 more rows]

## Sheet: Res_21dpe_Up_GO_Terms
Tags	GO ID	GO Name	GO Category	FDR	P-Value	Nr Test	Nr Reference	Non Annot Test	Non Annot Reference
[truncated: 1,135 more rows]

[truncated: 5 more sheets: Res_21dpe_Down_GO_Terms, DEGs shared with sus21dpe, DEGs shared w sus21 - GO Terms, DEGs NOT shared with sus21dpe, DEGs NOT shared w sus21 - GO Te]
